# Supplementary material for: Identification of SKOR2 IgG as a novel biomarker of paraneoplastic neurologic syndrome
Source: Front Immunol. 2023 Sep 18;14:1243946. doi: 10.3389/fimmu.2023.1243946 (PMC10546397; doi:10.3389/fimmu.2023.1243946)
Supplement: Supplementary Table — This file contains raw counts and enrichment scores of all oligos observed in both cases (case 1 CSF in and case 2 serum in ). Each case and its corresponding set of controls were processed independently. The raw read counts matching each oligo are shown. An enrichment score for each oligo observed in a case was computed by dividing its corresponding read counts by the average read counts of the same oligo observed in the controls. Oligos were sorted based on enrichment scores. Of all the proteins that ranked high (i.e., the top 20), SKOR2 was present in both cases. [file Table_1.xlsx]

## Sheet: Supplemental-Table- 1a
oligo	Case1	NORMAL_Sample1	NORMAL_Sample2	NORMAL_Sample3	NormMean	Enrich
NP_001139682.2|288-337|SPDYE2	18	0	2	0	0.666667	11.4
NP_001012975.1|240-289|DISC1	16	0	2	1	1	8.5
NP_005924.2|336-385|KMT2A	16	0	1	2	1	8.5
NP_001278907.1|24-73|NOP14	32	4	0	6	3.33333	7.61538
NP_001135945.1|48-97|FCMR	14	1	2	0	1	7.5
NP_001254546.1|552-601|ARPP21	14	0	2	1	1	7.5
NP_001258436.1|CTERM|CCDC177	14	1	2	0	1	7.5
NP_001269230.1|96-145|NPAP1L	14	1	0	2	1	7.5
NP_001317025.1|1296-1345|NRXN1	14	0	1	2	1	7.5
NP_001353518.1|672-721|SRRM1	14	1	2	0	1	7.5
NP_079358.3|0-49|CENPT	14	2	1	0	1	7.5
NP_000597.2|0-49|C8G	10	0	2	0	0.666667	6.6
NP_001009984.1|648-697|C20orf194	10	2	0	0	0.666667	6.6
NP_001025036.2|144-193|DBX1	10	0	2	0	0.666667	6.6
NP_001136147.1|72-121|CHID1	10	0	0	2	0.666667	6.6
NP_001264992.1|432-481|SKOR2	10	2	0	0	0.666667	6.6
NP_001269281.1|288-337|ADAMTS10	10	0	0	2	0.666667	6.6
NP_001294954.1|1392-1441|TICRR	10	0	2	0	0.666667	6.6
NP_001351618.1|816-865|C4orf50	10	0	0	2	0.666667	6.6
NP_004509.2|792-841|KCNQ2	10	0	2	0	0.666667	6.6
NP_543013.1|48-97|SRMS	10	0	2	0	0.666667	6.6
NP_001010888.3|672-721|ZC3H12B	12	2	0	1	1	6.5
NP_001161337.1|0-49|NSMCE4A	12	0	2	1	1	6.5
NP_001290410.1|CTERM|ZNF282	12	0	3	0	1	6.5
NP_001308240.1|216-265|C17orf53	12	0	1	2	1	6.5
sp|Q05516-2|ZBT16_HUMAN|288-337|ZBTB16	12	2	1	0	1	6.5
sp|Q96Q89-2|KI20B_HUMAN|840-889|KIF20B	12	1	0	2	1	6.5
NP_001012769.1|240-289|ABI1	14	2	2	0	1.33333	6.42857
NP_001284643.1|240-289|SWAP70	14	1	3	0	1.33333	6.42857
NP_001005498.2|288-337|RHBDF2	16	2	0	3	1.66667	6.375
NP_001006945.1|CTERM|RPS6KA4	16	3	2	0	1.66667	6.375
NP_001317313.1|168-217|BRD4	14	2	3	0	1.66667	5.625
NP_000709.1|840-889|CACNA1B	12	1	1	2	1.33333	5.57143
NP_001008895.1|24-73|CUL4A	12	1	1	2	1.33333	5.57143
NP_001009584.1|48-97|ARMCX6	12	2	2	0	1.33333	5.57143
NP_001010852.2|216-265|CLVS2	12	1	1	2	1.33333	5.57143
NP_001104488.1|696-745|NAV2	12	2	0	2	1.33333	5.57143
NP_001107228.1|0-49|TYMP	12	2	1	1	1.33333	5.57143
NP_001135452.1|1368-1417|TP53BP1	12	4	0	0	1.33333	5.57143
NP_001138678.1|1512-1561|KIAA1671	12	3	1	0	1.33333	5.57143
NP_001139268.1|360-409|SH2B1	12	3	0	1	1.33333	5.57143
NP_001161842.1|528-577|CUL7	12	1	3	0	1.33333	5.57143
NP_001177875.1|192-241|FAM193B	12	2	2	0	1.33333	5.57143
NP_001254479.2|7680-7729|TTN	12	1	3	0	1.33333	5.57143
NP_001293064.1|24-73|DLEU7	12	1	1	2	1.33333	5.57143
NP_001308193.1|264-313|TMEM104	12	1	0	3	1.33333	5.57143
NP_001317627.1|648-697|YTHDC1	12	0	2	2	1.33333	5.57143
NP_542938.3|336-385|DACH1	12	0	0	4	1.33333	5.57143
sp|Q9BZK3|NACP4_HUMAN|48-97|NACA4P	12	0	4	0	1.33333	5.57143
NP_001033073.1|744-793|SLC38A10	10	0	1	2	1	5.5
NP_001121368.1|96-145|CHST8	10	0	3	0	1	5.5
NP_001122393.2|456-505|MARK3	10	3	0	0	1	5.5
NP_001161206.1|888-937|VARS2	10	1	2	0	1	5.5
NP_001171501.1|288-337|SF1	10	1	2	0	1	5.5
NP_001177636.1|336-385|ALS2CL	10	1	2	0	1	5.5
NP_001181930.1|1272-1321|PTPRU	10	0	3	0	1	5.5
NP_001257436.1|432-481|TNFAIP3	10	0	3	0	1	5.5
NP_001275760.1|192-241|FCRLB	10	2	1	0	1	5.5
NP_001288171.1|240-289|ARHGDIA	10	2	1	0	1	5.5
NP_001305710.1|1632-1681|ADAMTS9	10	2	1	0	1	5.5
NP_001306122.1|696-745|FBF1	10	1	2	0	1	5.5
NP_001306174.1|1296-1345|MAST2	10	0	1	2	1	5.5
NP_001307570.1|408-457|BIN1	10	3	0	0	1	5.5
NP_001338949.1|480-529|LMF1	10	0	2	1	1	5.5
NP_001835.3|672-721|COL2A1	10	0	2	1	1	5.5
NP_002096.1|0-49|H2AFX	10	0	2	1	1	5.5
NP_002421.3|240-289|MN1	10	0	2	1	1	5.5
NP_113623.1|0-49|THAP2	10	0	1	2	1	5.5
NP_852466.1|528-577|ZNF445	10	1	0	2	1	5.5
sp|H3BPF8|GOG8S_HUMAN|216-265|GOLGA8S	10	1	2	0	1	5.5
sp|P51610-2|HCFC1_HUMAN|1368-1417|HCFC1	10	0	1	2	1	5.5
sp|P51878-4|CASP5_HUMAN|CTERM|CASP5	10	1	0	2	1	5.5
sp|Q01804-5|OTUD4_HUMAN|936-985|OTUD4	10	2	0	1	1	5.5
NP_000384.2|1080-1129|COL5A2	8	2	0	0	0.666667	5.4
NP_000915.1|336-385|PDE1B	8	2	0	0	0.666667	5.4
NP_001002912.4|912-961|ERICH3	8	0	0	2	0.666667	5.4
NP_001035207.1|1128-1177|ARAP1	8	0	0	2	0.666667	5.4
NP_001035519.1|336-385|PCDH17	8	0	2	0	0.666667	5.4
NP_001077072.1|1296-1345|PTCH1	8	0	2	0	0.666667	5.4
NP_001121682.1|192-241|SPRED2	8	0	0	2	0.666667	5.4
NP_001124456.1|144-193|DYSF	8	0	2	0	0.666667	5.4
NP_001137255.1|288-337|FES	8	0	0	2	0.666667	5.4
NP_001138587.1|72-121|PPP1R3G	8	0	0	2	0.666667	5.4
NP_001138783.1|240-289|PLIN1	8	0	2	0	0.666667	5.4
NP_001138890.1|2208-2257|TTC28	8	2	0	0	0.666667	5.4
NP_001140174.1|24-73|KDM5C	8	0	2	0	0.666667	5.4
NP_001156787.2|432-481|FBXL17	8	0	0	2	0.666667	5.4
NP_001167629.1|192-241|ZFAT	8	2	0	0	0.666667	5.4
NP_001184036.1|240-289|SCHIP1	8	2	0	0	0.666667	5.4
NP_001229314.1|336-385|MAK	8	0	2	0	0.666667	5.4
NP_001230242.1|1128-1177|STK36	8	0	2	0	0.666667	5.4
NP_001238909.1|24-73|RCAN3	8	0	2	0	0.666667	5.4
NP_001244303.1|360-409|LMNA	8	0	2	0	0.666667	5.4
NP_001244958.1|480-529|GSN	8	0	2	0	0.666667	5.4
NP_001274531.1|864-913|ARHGAP30	8	2	0	0	0.666667	5.4
NP_001289980.1|384-433|KLHL12	8	2	0	0	0.666667	5.4
NP_001298240.1|96-145|VKORC1	8	2	0	0	0.666667	5.4
NP_001309181.1|360-409|JMJD1C	8	0	0	2	0.666667	5.4
NP_001337504.1|48-97|LOC107984974	8	0	0	2	0.666667	5.4
NP_001339675.1|672-721|PTK2	8	0	2	0	0.666667	5.4
NP_001353518.1|648-697|SRRM1	8	0	0	2	0.666667	5.4
NP_001354018.1|816-865|SIGLEC1	8	0	2	0	0.666667	5.4
NP_001902.1|144-193|CTSG	8	0	2	0	0.666667	5.4
NP_002705.2|840-889|PPP1R10	8	2	0	0	0.666667	5.4
NP_003277.1|288-337|TOP1	8	0	2	0	0.666667	5.4
NP_055238.1|216-265|AFF4	8	0	2	0	0.666667	5.4
NP_056991.2|432-481|LAP3	8	0	2	0	0.666667	5.4
NP_057507.2|48-97|ZNF219	8	0	0	2	0.666667	5.4
NP_061939.3|72-121|MAGEL2	8	2	0	0	0.666667	5.4
NP_065770.1|1872-1921|PRR12	8	0	0	2	0.666667	5.4
NP_071931.2|312-361|SUSD1	8	0	0	2	0.666667	5.4
NP_079110.1|0-49|MCMBP	8	2	0	0	0.666667	5.4
NP_112477.1|48-97|CCR9	8	0	0	2	0.666667	5.4
NP_443128.2|264-313|CSMD2	8	0	0	2	0.666667	5.4
NP_542417.2|1896-1945|PRRC2A	8	0	0	2	0.666667	5.4
NP_653299.4|456-505|ANKRD35	8	0	2	0	0.666667	5.4
NP_775835.2|768-817|NYAP1	8	2	0	0	0.666667	5.4
sp|Q6PHR2-4|ULK3_HUMAN|288-337|ULK3	8	0	2	0	0.666667	5.4
sp|Q96N68|CR015_HUMAN|48-97|C18orf15	8	2	0	0	0.666667	5.4
NP_001120792.1|144-193|UBAP2L	20	3	3	3	3	5.25
NP_001304006.1|96-145|CHTOP	20	2	3	4	3	5.25
NP_001005743.1|336-385|NUMB	16	3	2	2	2.33333	5.1
NP_001137231.1|288-337|LRRC27	16	3	2	2	2.33333	5.1
NP_001172005.1|504-553|FMR1	16	3	4	0	2.33333	5.1
NP_001034592.1|432-481|PRSS53	14	1	1	4	2	5
NP_001307488.1|72-121|CSRNP1	14	2	4	0	2	5
NP_001001.2|144-193|RPS6	12	0	5	0	1.66667	4.875
NP_001006600.1|1080-1129|ERBIN	12	1	3	1	1.66667	4.875
NP_001128409.1|264-313|FIP1L1	12	1	1	3	1.66667	4.875
NP_001138821.1|336-385|IPP	12	3	0	2	1.66667	4.875
NP_001155973.1|48-97|TNRC6B	12	2	1	2	1.66667	4.875
NP_001171597.1|72-121|IGLL1/IGLL5	12	1	1	3	1.66667	4.875
NP_001171986.1|72-121|NOL3	12	3	2	0	1.66667	4.875
NP_001185619.1|456-505|PPAN-P2RY11	12	2	2	1	1.66667	4.875
NP_001243424.1|624-673|MAN2C1	12	0	5	0	1.66667	4.875
NP_001252522.1|216-265|PLEKHG5	12	2	1	2	1.66667	4.875
NP_001263183.2|48-97|IFNL4	12	1	2	2	1.66667	4.875
NP_001269281.1|408-457|ADAMTS10	12	2	2	1	1.66667	4.875
NP_001287689.1|CTERM|C1orf105	12	4	0	1	1.66667	4.875
NP_001338202.1|1800-1849|APC2	12	0	4	1	1.66667	4.875
NP_054764.2|312-361|LRP10	12	1	1	3	1.66667	4.875
NP_115740.5|600-649|DNAJC14	12	1	2	2	1.66667	4.875
NP_001258152.2|5544-5593|OBSCN	18	2	3	4	3	4.75
NP_001308161.1|48-97|ARHGAP45	18	3	1	5	3	4.75
NP_001308821.1|1032-1081|NPIPB13	18	3	2	4	3	4.75
NP_000693.1|48-97|ATP1A2	10	2	1	1	1.33333	4.71429
NP_000928.1|48-97|POLR2A	10	1	1	2	1.33333	4.71429
NP_001025031.2|384-433|FBXO43	10	0	1	3	1.33333	4.71429
NP_001036004.1|0-49|MAZ	10	2	1	1	1.33333	4.71429
NP_001036146.1|912-961|RERE	10	2	0	2	1.33333	4.71429
NP_001070938.1|48-97|NR1I3	10	2	0	2	1.33333	4.71429
NP_001157281.1|1704-1753|WDR81	10	3	0	1	1.33333	4.71429
NP_001157912.1|72-121|ANKRD33B	10	3	1	0	1.33333	4.71429
NP_001158287.1|0-49|ACIN1	10	0	2	2	1.33333	4.71429
NP_001164291.2|24-73|IFITM10	10	1	1	2	1.33333	4.71429
NP_001180.1|96-145|NKX3-2	10	0	3	1	1.33333	4.71429
NP_001186872.1|216-265|SH3GL1	10	2	1	1	1.33333	4.71429
NP_001188402.1|744-793|CORO7/CORO7-PAM16	10	3	1	0	1.33333	4.71429
NP_001191114.1|CTERM|TP73	10	1	3	0	1.33333	4.71429
NP_001193947.1|432-481|SMTN	10	0	2	2	1.33333	4.71429
NP_001230085.2|576-625|TAF1C	10	0	3	1	1.33333	4.71429
NP_001273391.1|0-49|C21orf58	10	2	2	0	1.33333	4.71429
NP_001275585.1|936-985|UBN1	10	1	2	1	1.33333	4.71429
NP_001275891.1|288-337|TRIP10	10	2	0	2	1.33333	4.71429
NP_001275891.1|336-385|TRIP10	10	2	1	1	1.33333	4.71429
NP_001305729.1|576-625|SEMA3F	10	2	1	1	1.33333	4.71429
NP_001307822.1|24-73|DNMT3A	10	0	1	3	1.33333	4.71429
NP_783297.2|576-625|TJP1	10	1	1	2	1.33333	4.71429
sp|O96000-2|NDUBA_HUMAN|96-145|NDUFB10	10	1	3	0	1.33333	4.71429
sp|Q96JZ2-2|HSH2D_HUMAN|120-169|HSH2D	10	1	1	2	1.33333	4.71429
sp|Q9Y4B6-3|DCAF1_HUMAN|504-553|DCAF1	10	0	0	4	1.33333	4.71429
NP_001070654.1|1920-1969|MYH14	16	4	3	1	2.66667	4.63636
NP_001310529.1|744-793|SVIL	16	1	3	4	2.66667	4.63636
NP_001315564.1|0-49|TNR	16	1	2	5	2.66667	4.63636
NP_000709.1|2136-2185|CACNA1B	8	0	3	0	1	4.5
NP_001007562.1|528-577|IRGQ	8	1	0	2	1	4.5
NP_001011722.2|CTERM|ARHGEF10L	8	2	0	1	1	4.5
NP_001013654.1|48-97|TCTEX1D4	8	1	2	0	1	4.5
NP_001019764.1|216-265|MSS51	8	0	3	0	1	4.5
NP_001025024.1|0-49|PDE8B	8	1	0	2	1	4.5
NP_001070994.1|144-193|MTMR14	8	0	2	1	1	4.5
NP_001073315.1|1968-2017|CREBBP	8	0	2	1	1	4.5
NP_001073939.1|120-169|ZNF697	8	2	1	0	1	4.5
NP_001093882.1|72-121|DROSHA	8	0	3	0	1	4.5
NP_001095132.1|24-73|NRDC	8	0	3	0	1	4.5
NP_001096637.1|216-265|ZGLP1	8	0	2	1	1	4.5
NP_001104026.1|1512-1561|FLNA	8	1	2	0	1	4.5
NP_001108410.2|552-601|CCDC17	8	0	2	1	1	4.5
NP_001121189.2|528-577|LAMA3	8	0	0	3	1	4.5
NP_001129599.1|792-841|DNM3	8	0	2	1	1	4.5
NP_001136095.1|CTERM|GHDC	8	0	3	0	1	4.5
NP_001137461.1|264-313|NBPF4/NBPF6	8	2	0	1	1	4.5
NP_001138682.1|168-217|ANKRD65	8	3	0	0	1	4.5
NP_001157912.1|360-409|ANKRD33B	8	0	2	1	1	4.5
NP_001158213.1|192-241|ARHGAP4	8	0	3	0	1	4.5
NP_001164160.1|672-721|MIB2	14	2	1	4	2.33333	4.5
NP_001164432.1|912-961|IGSF1	8	0	2	1	1	4.5
NP_001166937.1|312-361|AAAS	8	0	1	2	1	4.5
NP_001171595.1|240-289|ABI1	8	1	2	0	1	4.5
NP_001177313.1|264-313|GNE	8	0	0	3	1	4.5
NP_001180463.1|528-577|FBXL5	8	2	0	1	1	4.5
NP_001182457.1|240-289|TPBGL	14	2	1	4	2.33333	4.5
NP_001182510.1|24-73|ARL14EPL	8	0	0	3	1	4.5
NP_001184151.1|456-505|PDE4D	8	0	2	1	1	4.5
NP_001185730.1|1176-1225|EIF4G3	8	1	2	0	1	4.5
NP_001185863.1|984-1033|ABCC10	8	1	2	0	1	4.5
NP_001186757.1|24-73|SPRR1A	8	1	2	0	1	4.5
NP_001188409.1|456-505|OSBPL6	8	0	1	2	1	4.5
NP_001191114.1|408-457|TP73	8	1	2	0	1	4.5
NP_001229761.1|312-361|ARFGAP2	8	0	1	2	1	4.5
NP_001230242.1|1200-1249|STK36	8	0	2	1	1	4.5
NP_001230395.1|216-265|STARD13	8	0	3	0	1	4.5
NP_001234.3|120-169|TNFRSF8	8	0	2	1	1	4.5
NP_001238892.1|264-313|ARHGEF26	8	1	2	0	1	4.5
NP_001238893.1|48-97|TP53AIP1	8	1	2	0	1	4.5
NP_001240700.1|360-409|SYNCRIP	8	2	0	1	1	4.5
NP_001242904.1|0-49|PIWIL3	8	0	3	0	1	4.5
NP_001242941.1|24-73|MYH10	8	0	1	2	1	4.5
NP_001243259.1|1992-2041|CACNA1G	8	0	1	2	1	4.5
NP_001258026.1|288-337|PUF60	8	0	1	2	1	4.5
NP_001265374.2|72-121|ANKLE1	8	0	2	1	1	4.5
NP_001269862.1|CTERM|ZNF341	8	0	2	1	1	4.5
NP_001273123.1|1176-1225|SCAF8	8	0	3	0	1	4.5
NP_001273700.1|2232-2281|ANKRD17	8	0	1	2	1	4.5
NP_001274420.1|384-433|TET3	8	1	2	0	1	4.5
NP_001275680.1|288-337|TMPRSS5	8	0	0	3	1	4.5
NP_001277259.1|96-145|LOC100129697	8	2	0	1	1	4.5
NP_001278668.1|24-73|CD24	8	1	0	2	1	4.5
NP_001278957.1|480-529|HSD17B4	8	2	0	1	1	4.5
NP_001284649.1|144-193|C1orf43	8	3	0	0	1	4.5
NP_001287895.1|360-409|BRD8	8	1	0	2	1	4.5
NP_001289687.1|120-169|GNLY	8	1	0	2	1	4.5
NP_001290441.1|144-193|PDZD4	8	0	1	2	1	4.5
NP_001294919.1|624-673|MAP4K2	8	1	2	0	1	4.5
NP_001295171.1|72-121|IL2RA	8	0	0	3	1	4.5
NP_001295226.1|624-673|PTPN22	8	1	0	2	1	4.5
NP_001296171.1|1200-1249|MYO15B	8	2	0	1	1	4.5
NP_001304699.2|CTERM|MED29	8	0	0	3	1	4.5
NP_001305073.1|48-97|AQP3	8	0	2	1	1	4.5
NP_001307176.1|336-385|IGSF8	8	0	2	1	1	4.5
NP_001308640.1|1152-1201|NCOA2	8	2	0	1	1	4.5
NP_001309397.1|3576-3625|MUC4	8	2	1	0	1	4.5
NP_001317276.1|336-385|MRE11	8	0	3	0	1	4.5
NP_001317417.1|288-337|PHC2	14	2	1	4	2.33333	4.5
NP_001317425.1|576-625|CATSPERG	8	0	0	3	1	4.5
NP_001333478.2|432-481|CRAT	8	0	3	0	1	4.5
NP_001335384.1|408-457|CHD1L	8	1	0	2	1	4.5
NP_001339533.1|144-193|LIG4	8	1	2	0	1	4.5
NP_001341192.1|1032-1081|EHMT1	8	0	3	0	1	4.5
NP_001353489.1|408-457|ATF7-NPFF	8	1	2	0	1	4.5
NP_001356880.1|264-313|FGD3	8	1	2	0	1	4.5
NP_001521.1|648-697|HIF1A	8	1	2	0	1	4.5
NP_002787.2|0-49|PSMB4	8	1	2	0	1	4.5
NP_003226.4|1896-1945|TG	8	1	2	0	1	4.5
NP_003451.1|648-697|ZP2	8	0	3	0	1	4.5
NP_003733.2|528-577|ABCB11	8	2	1	0	1	4.5
NP_003913.3|3720-3769|HERC1	8	0	3	0	1	4.5
NP_004277.2|144-193|GTPBP1	8	0	1	2	1	4.5
NP_004335.1|48-97|CETN2	8	0	1	2	1	4.5
NP_004713.2|264-313|AP4M1	8	2	1	0	1	4.5
NP_005243.1|0-49|FOS	8	3	0	0	1	4.5
NP_005468.1|72-121|HCN4	8	3	0	0	1	4.5
NP_005637.3|240-289|TARBP1	8	0	1	2	1	4.5
NP_005821.2|96-145|MRPS31	8	1	0	2	1	4.5
NP_005839.3|1800-1849|DENND4A	8	0	3	0	1	4.5
NP_036348.2|96-145|MID2	8	1	0	2	1	4.5
NP_036599.4|168-217|TPSG1	8	1	0	2	1	4.5
NP_055203.4|312-361|UTP25	8	0	2	1	1	4.5
NP_055368.1|240-289|TFCP2L1	8	3	0	0	1	4.5
NP_055410.1|0-49|NT5C	8	0	1	2	1	4.5
NP_055568.3|1176-1225|BMS1	8	0	2	1	1	4.5
NP_056099.3|2256-2305|SZT2	8	2	0	1	1	4.5
NP_056509.2|528-577|ZNF777	8	0	2	1	1	4.5
NP_065815.1|1368-1417|CASKIN1	8	2	1	0	1	4.5
NP_077816.1|576-625|ATP10A	8	0	3	0	1	4.5
NP_078966.2|7536-7585|MUC16	8	0	1	2	1	4.5
NP_109590.3|576-625|RAI1	8	2	0	1	1	4.5
NP_647475.1|312-361|ANGPTL4	8	2	1	0	1	4.5
NP_775873.2|1272-1321|DIP2B	8	3	0	0	1	4.5
NP_851938.2|CTERM|DCAF4	8	0	3	0	1	4.5
NP_937883.1|1080-1129|CLIP1	8	0	1	2	1	4.5
NP_940941.2|144-193|ZNF568	8	1	2	0	1	4.5
NP_997279.2|552-601|RNF207	8	0	2	1	1	4.5
sp|O43889-3|CREB3_HUMAN|216-265|CREB3	8	0	2	1	1	4.5
sp|P16144-4|ITB4_HUMAN|1656-1705|ITGB4	8	0	1	2	1	4.5
sp|P46100-6|ATRX_HUMAN|1248-1297|ATRX	8	2	1	0	1	4.5
sp|Q12766|HMGX3_HUMAN|1320-1369|HMGXB3	8	1	2	0	1	4.5
sp|Q14590-2|ZN235_HUMAN|528-577|ZNF235	8	0	2	1	1	4.5
sp|Q2TAZ0-5|ATG2A_HUMAN|72-121|ATG2A	8	0	2	1	1	4.5
sp|Q86YN6-2|PRGC2_HUMAN|336-385|PPARGC1B	8	0	2	1	1	4.5
sp|Q96EY5-2|MB12A_HUMAN|96-145|MVB12A	8	2	1	0	1	4.5
sp|Q96QD9-4|UIF_HUMAN|CTERM|FYTTD1	8	0	0	3	1	4.5
sp|Q9NXL9-4|MCM9_HUMAN|672-721|MCM9	8	2	1	0	1	4.5
NP_001278400.1|48-97|CCL4L1/CCL4L2	18	3	2	5	3.33333	4.38462
NP_001289390.1|120-169|KLF13	18	3	5	2	3.33333	4.38462
NP_001073027.1|0-49|HNRNPUL2	28	7	7	3	5.66667	4.35
NP_000120.2|0-49|F13A1	12	0	5	1	2	4.33333
NP_000177.2|456-505|CFH	12	4	1	1	2	4.33333
NP_000809.1|0-49|GAD2	12	2	1	3	2	4.33333
NP_001032238.1|72-121|ACOT1	12	0	3	3	2	4.33333
NP_001035700.1|384-433|EFL1	12	4	0	2	2	4.33333
NP_001129629.1|432-481|OTUD5	12	1	5	0	2	4.33333
NP_001136355.1|96-145|IP6K3	12	1	3	2	2	4.33333
NP_001138349.1|0-49|SCAI	12	2	2	2	2	4.33333
NP_001138781.1|216-265|LRTOMT	12	4	1	1	2	4.33333
NP_001139806.1|48-97|NACAD	12	1	2	3	2	4.33333
NP_001177653.1|CTERM|ATAT1	12	2	2	2	2	4.33333
NP_001186090.1|480-529|USP19	12	4	2	0	2	4.33333
NP_001186168.1|144-193|GPANK1	12	4	1	1	2	4.33333
NP_001193601.1|192-241|RIC3	12	5	1	0	2	4.33333
NP_001273683.1|792-841|SYNPO2	12	3	3	0	2	4.33333
NP_001291288.1|4848-4897|MUC5AC	12	2	2	2	2	4.33333
NP_001309331.1|504-553|ADGRL3	12	3	2	1	2	4.33333
NP_001310556.1|CTERM|ZDHHC1	12	1	1	4	2	4.33333
NP_001310895.1|0-49|ZBP1	12	3	3	0	2	4.33333
NP_001311226.1|72-121|MLLT10	12	2	3	1	2	4.33333
NP_945353.1|792-841|ARHGEF1	12	1	2	3	2	4.33333
NP_997716.1|CTERM|LYSMD1	12	3	1	2	2	4.33333
sp|O14986-2|PI51B_HUMAN|432-481|PIP5K1B	12	2	1	3	2	4.33333
sp|P49641-1|MA2A2_HUMAN|984-1033|MAN2A2	12	0	3	3	2	4.33333
sp|Q9NQ39|RS10L_HUMAN|48-97|RPS10P5	12	3	2	1	2	4.33333
NP_001129175.1|672-721|LRP12	16	2	5	2	3	4.25
NP_001158145.1|144-193|DOK7	16	1	4	4	3	4.25
NP_000055.2|960-1009|C3	6	0	0	2	0.666667	4.2
NP_000151.1|72-121|GCGR	6	0	0	2	0.666667	4.2
NP_000364.1|336-385|UMPS	6	2	0	0	0.666667	4.2
NP_000393.4|432-481|G6PD	6	0	2	0	0.666667	4.2
NP_000690.1|288-337|AMY2A	6	0	0	2	0.666667	4.2
NP_000712.2|2016-2065|CACNA1E	6	0	0	2	0.666667	4.2
NP_001007241.2|456-505|GP2	6	0	2	0	0.666667	4.2
NP_001010854.1|768-817|TTC7B	6	2	0	0	0.666667	4.2
NP_001011657.2|216-265|ZMAT1	6	0	0	2	0.666667	4.2
NP_001012734.2|48-97|TYMSOS	6	2	0	0	0.666667	4.2
NP_001026850.1|240-289|RUNX3	6	2	0	0	0.666667	4.2
NP_001035225.1|288-337|ACTR3B	6	0	2	0	0.666667	4.2
NP_001035284.1|96-145|AGTRAP	6	0	2	0	0.666667	4.2
NP_001035363.1|24-73|TYSND1	6	0	0	2	0.666667	4.2
NP_001036055.2|CTERM|TMEM8B	6	2	0	0	0.666667	4.2
NP_001036146.1|336-385|RERE	6	0	0	2	0.666667	4.2
NP_001041690.2|48-97|DBNDD2	6	2	0	0	0.666667	4.2
NP_001070731.1|288-337|TMPRSS13	6	0	0	2	0.666667	4.2
NP_001073883.2|1944-1993|CCDC88C	6	0	0	2	0.666667	4.2
NP_001073964.2|504-553|TNRC18	6	0	2	0	0.666667	4.2
NP_001076087.1|0-49|CD33	6	0	2	0	0.666667	4.2
NP_001092764.1|144-193|SHISAL1	6	0	2	0	0.666667	4.2
NP_001093220.1|456-505|SYBU	6	0	2	0	0.666667	4.2
NP_001094.1|432-481|ACTN2	6	2	0	0	0.666667	4.2
NP_001103132.4|3648-3697|HECTD4	6	0	0	2	0.666667	4.2
NP_001103233.1|24-73|GSG1L	6	2	0	0	0.666667	4.2
NP_001107579.1|0-49|PDLIM3	6	0	0	2	0.666667	4.2
NP_001127694.1|48-97|IRX2	6	0	2	0	0.666667	4.2
NP_001128620.1|0-49|SLC39A8	6	2	0	0	0.666667	4.2
NP_001129945.1|24-73|LITAF	6	0	2	0	0.666667	4.2
NP_001132915.1|240-289|BEST1	6	0	2	0	0.666667	4.2
NP_001135780.2|2016-2065|MALRD1	6	2	0	0	0.666667	4.2
NP_001136408.1|432-481|DAGLB	6	0	2	0	0.666667	4.2
NP_001137463.1|48-97|WRAP53	6	2	0	0	0.666667	4.2
NP_001138439.1|504-553|NEDD4L	6	0	0	2	0.666667	4.2
NP_001138874.1|432-481|FAM71E2	6	0	0	2	0.666667	4.2
NP_001139114.1|216-265|RUBCN	6	2	0	0	0.666667	4.2
NP_001139189.2|360-409|PNPLA1	6	0	0	2	0.666667	4.2
NP_001139277.1|24-73|IRGM	6	0	2	0	0.666667	4.2
NP_001139677.1|576-625|RASGRP4	6	2	0	0	0.666667	4.2
NP_001139685.2|600-649|TBC1D15	6	0	2	0	0.666667	4.2
NP_001156794.1|576-625|CCDC120	6	2	0	0	0.666667	4.2
NP_001157207.1|216-265|MYO19	6	0	2	0	0.666667	4.2
NP_001159405.1|CTERM|RGS9	6	2	0	0	0.666667	4.2
NP_001160022.1|240-289|IDS	6	0	2	0	0.666667	4.2
NP_001164171.2|432-481|DTHD1	6	2	0	0	0.666667	4.2
NP_001165377.1|120-169|NUDT16	20	6	3	3	4	4.2
NP_001165439.2|528-577|CDHR5	6	0	0	2	0.666667	4.2
NP_001165447.1|792-841|CDHR2	6	0	0	2	0.666667	4.2
NP_001166094.1|456-505|NEO1	6	0	2	0	0.666667	4.2
NP_001166158.1|432-481|GGA1	6	0	2	0	0.666667	4.2
NP_001167593.1|168-217|ZFYVE27	6	0	2	0	0.666667	4.2
NP_001171708.1|144-193|NOX5	6	0	2	0	0.666667	4.2
NP_001171914.1|1200-1249|WNK1	6	0	2	0	0.666667	4.2
NP_001181926.1|456-505|CARS	6	0	0	2	0.666667	4.2
NP_001185543.1|336-385|MAP7	6	0	0	2	0.666667	4.2
NP_001186692.1|408-457|PTPRN	6	0	0	2	0.666667	4.2
NP_001186805.1|72-121|SERF2	6	0	2	0	0.666667	4.2
NP_001192149.1|48-97|CRISP1	6	0	0	2	0.666667	4.2
NP_001193928.1|216-265|CIT	6	0	0	2	0.666667	4.2
NP_001229836.1|96-145|ELOA3	6	0	2	0	0.666667	4.2
NP_001231892.1|1536-1585|NAV2	6	0	2	0	0.666667	4.2
NP_001243197.1|72-121|MYPN	6	2	0	0	0.666667	4.2
NP_001243259.1|2112-2161|CACNA1G	6	0	0	2	0.666667	4.2
NP_001243392.1|168-217|INTS11	6	0	0	2	0.666667	4.2
NP_001245308.1|72-121|SLC4A7	6	2	0	0	0.666667	4.2
NP_001263305.1|0-49|WDR38	6	0	2	0	0.666667	4.2
NP_001265102.1|384-433|ZNF33A	6	0	2	0	0.666667	4.2
NP_001265382.1|312-361|SP140	6	2	0	0	0.666667	4.2
NP_001265612.1|72-121|AMOTL2	6	2	0	0	0.666667	4.2
NP_001269255.1|120-169|SMG6	6	0	0	2	0.666667	4.2
NP_001269334.1|0-49|NRBF2	6	2	0	0	0.666667	4.2
NP_001269978.1|24-73|USP8	6	0	2	0	0.666667	4.2
NP_001271266.1|1080-1129|RRP12	6	0	0	2	0.666667	4.2
NP_001271268.1|696-745|NEDD4	6	0	2	0	0.666667	4.2
NP_001273300.1|168-217|VTA1	6	0	0	2	0.666667	4.2
NP_001273319.1|CTERM|TMEM179	6	0	2	0	0.666667	4.2
NP_001273336.1|240-289|RPUSD2	6	0	0	2	0.666667	4.2
NP_001273393.2|624-673|BAIAP3	6	2	0	0	0.666667	4.2
NP_001273541.1|216-265|REPS1	6	0	0	2	0.666667	4.2
NP_001275708.1|696-745|MARCH10	6	0	2	0	0.666667	4.2
NP_001276012.1|120-169|CD300LF	6	0	2	0	0.666667	4.2
NP_001278244.1|72-121|PRH1	6	0	0	2	0.666667	4.2
NP_001278909.1|360-409|FGFR4	6	0	2	0	0.666667	4.2
NP_001284502.1|1056-1105|TRERF1	6	0	2	0	0.666667	4.2
NP_001288169.1|168-217|ARHGDIA	20	10	2	0	4	4.2
NP_001290365.1|0-49|HEXIM2	6	0	0	2	0.666667	4.2
NP_001291367.1|816-865|TMEM132E	6	0	2	0	0.666667	4.2
NP_001291744.1|1512-1561|CIC	6	0	2	0	0.666667	4.2
NP_001295019.1|336-385|HDAC7	6	0	2	0	0.666667	4.2
NP_001295062.1|1608-1657|FANCM	6	0	2	0	0.666667	4.2
NP_001295125.1|288-337|SIMC1	6	0	0	2	0.666667	4.2
NP_001295561.1|144-193|POLD1	6	0	2	0	0.666667	4.2
NP_001296171.1|480-529|MYO15B	6	0	0	2	0.666667	4.2
NP_001296373.1|264-313|SPARC	6	0	2	0	0.666667	4.2
NP_001306001.1|312-361|SACM1L	6	2	0	0	0.666667	4.2
NP_001306100.1|192-241|DPH2	6	0	0	2	0.666667	4.2
NP_001306129.1|264-313|EXOC6	6	0	0	2	0.666667	4.2
NP_001308032.1|264-313|SLC4A7	6	0	2	0	0.666667	4.2
NP_001309144.1|360-409|RGS3	6	2	0	0	0.666667	4.2
NP_001309181.1|1920-1969|JMJD1C	6	0	0	2	0.666667	4.2
NP_001309864.1|768-817|NFKB2	6	0	2	0	0.666667	4.2
NP_001310435.1|648-697|OSMR	6	0	0	2	0.666667	4.2
NP_001315594.1|960-1009|ARHGAP29	6	2	0	0	0.666667	4.2
NP_001317255.1|360-409|PYGO1	6	0	0	2	0.666667	4.2
NP_001317457.1|360-409|ASPSCR1	6	0	2	0	0.666667	4.2
NP_001333147.1|1680-1729|UNC79	6	2	0	0	0.666667	4.2
NP_001333445.1|1032-1081|LCOR	6	0	0	2	0.666667	4.2
NP_001333490.1|384-433|FIGNL1	6	0	2	0	0.666667	4.2
NP_001335580.1|120-169|ANKRD9	6	2	0	0	0.666667	4.2
NP_001338016.1|408-457|EHBP1L1	6	0	2	0	0.666667	4.2
NP_001338224.1|648-697|ABCC8	6	2	0	0	0.666667	4.2
NP_001338322.1|24-73|DTNB	6	0	0	2	0.666667	4.2
NP_001339223.1|96-145|RHOT2	6	0	2	0	0.666667	4.2
NP_001341227.1|1008-1057|GAPVD1	6	2	0	0	0.666667	4.2
NP_001341364.1|696-745|C4orf54	6	0	0	2	0.666667	4.2
NP_001341680.1|240-289|ZBTB16	6	0	2	0	0.666667	4.2
NP_001341739.1|720-769|FGFR3	6	0	0	2	0.666667	4.2
NP_001341831.1|2160-2209|APC	6	0	0	2	0.666667	4.2
NP_001351520.1|696-745|PAM	6	2	0	0	0.666667	4.2
NP_001352560.1|1224-1273|CLASP2	6	2	0	0	0.666667	4.2
NP_001352821.1|72-121|CCDC188	6	0	0	2	0.666667	4.2
NP_001353148.1|624-673|DLG1	6	0	0	2	0.666667	4.2
NP_001353698.1|816-865|C1orf112	6	0	2	0	0.666667	4.2
NP_001354397.1|768-817|AMBRA1	6	2	0	0	0.666667	4.2
NP_001354483.1|0-49|NUDT1	6	0	2	0	0.666667	4.2
NP_001354824.1|288-337|PRDM10	6	0	0	2	0.666667	4.2
NP_001355327.1|1104-1153|FRMPD4	6	0	0	2	0.666667	4.2
NP_001356390.1|408-457|NFIB	6	2	0	0	0.666667	4.2
NP_001400.3|888-937|MEGF6	6	2	0	0	0.666667	4.2
NP_001448.2|1608-1657|FLNB	6	0	2	0	0.666667	4.2
NP_001611.1|3792-3841|AHNAK	6	2	0	0	0.666667	4.2
NP_001661.1|816-865|ARVCF	6	0	0	2	0.666667	4.2
NP_001693.2|1248-1297|ADGRB1	6	0	2	0	0.666667	4.2
NP_001775.2|240-289|ADGRE5	6	0	2	0	0.666667	4.2
NP_001786.2|432-481|CDH5	6	0	0	2	0.666667	4.2
NP_002130.2|144-193|RBMX	6	2	0	0	0.666667	4.2
NP_002147.2|24-73|HSPD1	6	0	2	0	0.666667	4.2
NP_002748.1|336-385|MAP2K5	6	0	2	0	0.666667	4.2
NP_003176.2|504-553|TAF4	6	0	2	0	0.666667	4.2
NP_003611.1|96-145|PPM1D	6	0	2	0	0.666667	4.2
NP_004280.5|552-601|NFE2L3	6	0	2	0	0.666667	4.2
NP_004706.3|864-913|CTDP1	6	0	0	2	0.666667	4.2
NP_004842.1|24-73|NAPSA	6	0	0	2	0.666667	4.2
NP_005086.2|264-313|ZMYM4	6	0	2	0	0.666667	4.2
NP_005328.2|CTERM|NCKAP1L	6	2	0	0	0.666667	4.2
NP_005351.2|24-73|MAF	6	0	2	0	0.666667	4.2
NP_005882.2|264-313|ACAT2	6	2	0	0	0.666667	4.2
NP_005987.3|600-649|TBX3	6	0	2	0	0.666667	4.2
NP_006100.2|480-529|PRMT5	6	0	2	0	0.666667	4.2
NP_006296.1|144-193|ANP32A	6	2	0	0	0.666667	4.2
NP_006531.1|144-193|NCOA2	6	0	0	2	0.666667	4.2
NP_006729.4|2352-2401|AKAP13	6	2	0	0	0.666667	4.2
NP_009055.2|192-241|UTRN	6	0	0	2	0.666667	4.2
NP_036387.2|600-649|XRN2	6	0	2	0	0.666667	4.2
NP_036415.1|24-73|KCNG2	6	2	0	0	0.666667	4.2
NP_037386.1|24-73|TBK1	6	2	0	0	0.666667	4.2
NP_054700.2|840-889|DDR1	6	2	0	0	0.666667	4.2
NP_055043.2|432-481|SLC6A7	6	2	0	0	0.666667	4.2
NP_055061.1|1296-1345|CELSR1	6	0	0	2	0.666667	4.2
NP_055082.1|72-121|C11orf58	6	0	0	2	0.666667	4.2
NP_055238.1|672-721|AFF4	6	0	2	0	0.666667	4.2
NP_055313.1|216-265|GOLIM4	6	2	0	0	0.666667	4.2
NP_055595.2|1008-1057|CUL7	6	0	0	2	0.666667	4.2
NP_055728.1|552-601|ADNP2	6	0	0	2	0.666667	4.2
NP_055804.2|1008-1057|RIMS1	6	0	0	2	0.666667	4.2
NP_055816.2|120-169|SPEN	6	2	0	0	0.666667	4.2
NP_055917.1|1008-1057|NPHP4	6	0	2	0	0.666667	4.2
NP_056046.1|456-505|NUP160	6	0	0	2	0.666667	4.2
NP_056085.1|912-961|ADCY6	6	2	0	0	0.666667	4.2
NP_056089.1|888-937|MAN2B2	6	0	0	2	0.666667	4.2
NP_056365.1|816-865|OSBPL3	6	2	0	0	0.666667	4.2
NP_056383.1|192-241|PPP1R16B	6	2	0	0	0.666667	4.2
NP_057336.3|4800-4849|BIRC6	6	2	0	0	0.666667	4.2
NP_060054.4|CTERM|MIOX	6	0	2	0	0.666667	4.2
NP_060215.4|0-49|BCOR	6	2	0	0	0.666667	4.2
NP_060233.3|624-673|RNF43	6	0	2	0	0.666667	4.2
NP_060238.3|552-601|LRRC40	6	0	2	0	0.666667	4.2
NP_060425.2|24-73|CDCA4	6	0	2	0	0.666667	4.2
NP_065715.1|168-217|DECR2	6	2	0	0	0.666667	4.2
NP_065849.1|144-193|USP35	6	0	2	0	0.666667	4.2
NP_066289.3|CTERM|UBC	6	0	0	2	0.666667	4.2
NP_066952.1|48-97|PPA1	6	0	0	2	0.666667	4.2
NP_067056.2|192-241|DNASE2B	6	0	0	2	0.666667	4.2
NP_078808.3|240-289|SPAG16	6	0	0	2	0.666667	4.2
NP_078880.2|168-217|RPAP3	6	2	0	0	0.666667	4.2
NP_078970.3|48-97|ADGB	6	0	2	0	0.666667	4.2
NP_079390.3|2112-2161|CEP290	6	2	0	0	0.666667	4.2
NP_112174.2|480-529|TRIM8	6	0	0	2	0.666667	4.2
NP_112557.2|1176-1225|CDK13	6	2	0	0	0.666667	4.2
NP_149038.3|24-73|MUC13	6	0	2	0	0.666667	4.2
NP_443168.2|192-241|ATG4A	6	0	2	0	0.666667	4.2
NP_597676.3|10560-10609|TTN	6	2	0	0	0.666667	4.2
NP_597676.3|23880-23929|TTN	6	0	2	0	0.666667	4.2
NP_597681.4|15144-15193|TTN	6	0	0	2	0.666667	4.2
NP_597681.4|20640-20689|TTN	6	2	0	0	0.666667	4.2
NP_612153.2|96-145|PTCRA	6	0	2	0	0.666667	4.2
NP_612157.1|24-73|PYGO2	6	2	0	0	0.666667	4.2
NP_612358.3|168-217|TP53I13	6	2	0	0	0.666667	4.2
NP_653080.1|1512-1561|AKAP12	6	0	2	0	0.666667	4.2
NP_660348.2|240-289|SLC25A43	6	0	2	0	0.666667	4.2
NP_671725.1|192-241|DMBX1	6	2	0	0	0.666667	4.2
NP_689576.6|72-121|ANKLE1	6	0	2	0	0.666667	4.2
NP_689769.2|192-241|BMT2	6	0	0	2	0.666667	4.2
NP_694960.2|96-145|ANKFN1	6	0	0	2	0.666667	4.2
NP_722579.1|432-481|ADGRG5	6	2	0	0	0.666667	4.2
NP_775182.1|408-457|NPAS3	6	0	2	0	0.666667	4.2
NP_775262.1|72-121|IL36RN	6	2	0	0	0.666667	4.2
NP_775489.2|144-193|TPH2	6	0	2	0	0.666667	4.2
NP_775628.1|192-241|FCN3	6	2	0	0	0.666667	4.2
NP_835465.2|264-313|GSDMA	6	0	2	0	0.666667	4.2
NP_853640.1|CTERM|KRTAP19-3	6	0	2	0	0.666667	4.2
NP_937791.2|96-145|CPXM2	6	0	2	0	0.666667	4.2
NP_996915.1|120-169|EDN3	6	0	0	2	0.666667	4.2
NP_998787.1|CTERM|STAMBP	6	2	0	0	0.666667	4.2
sp|O95460|MATN4_HUMAN|360-409|MATN4	6	0	2	0	0.666667	4.2
sp|P23634-3|AT2B4_HUMAN|480-529|ATP2B4	6	0	2	0	0.666667	4.2
sp|P49959-3|MRE11_HUMAN|552-601|MRE11	6	2	0	0	0.666667	4.2
sp|Q5T5P2-3|SKT_HUMAN|1176-1225|KIAA1217	6	2	0	0	0.666667	4.2
sp|Q5VTM2|AGAP9_HUMAN|216-265|AGAP5	6	0	2	0	0.666667	4.2
sp|Q6ZMQ8-3|LMTK1_HUMAN|816-865|AATK	6	2	0	0	0.666667	4.2
sp|Q6ZMZ0-3|RN19B_HUMAN|144-193|RNF19B	6	2	0	0	0.666667	4.2
sp|Q86VB7-4|C163A_HUMAN|888-937|CD163	6	0	0	2	0.666667	4.2
sp|Q8N4Y2-2|EFC4A_HUMAN|96-145|CRACR2B	6	0	0	2	0.666667	4.2
sp|Q8NEZ4-2|KMT2C_HUMAN|3072-3121|KMT2C	6	0	2	0	0.666667	4.2
sp|Q8WUA4-2|TF3C2_HUMAN|0-49|GTF3C2	6	0	2	0	0.666667	4.2
sp|Q96BT3-3|CENPT_HUMAN|48-97|CENPT	6	0	0	2	0.666667	4.2
sp|Q96S53-3|TESK2_HUMAN|360-409|TESK2	6	0	0	2	0.666667	4.2
sp|Q9HB58-2|SP110_HUMAN|96-145|SP110	6	2	0	0	0.666667	4.2
sp|Q9NR80-3|ARHG4_HUMAN|528-577|ARHGEF4	6	0	2	0	0.666667	4.2
sp|Q9UPN3-3|MACF1_HUMAN|1872-1921|MACF1	6	0	0	2	0.666667	4.2
sp|Q9UQ35-2|SRRM2_HUMAN|2280-2329|SRRM2	6	2	0	0	0.666667	4.2
sp|Q9Y3P9-2|RBGP1_HUMAN|480-529|RABGAP1	6	2	0	0	0.666667	4.2
sp|Q9Y4B5|MTCL1_HUMAN|312-361|MTCL1	6	0	2	0	0.666667	4.2
NP_001003681.1|336-385|HMGXB4	10	3	0	2	1.66667	4.125
NP_001005850.2|168-217|ZNF835	10	1	3	1	1.66667	4.125
NP_001006934.1|144-193|TCEAL3	10	0	3	2	1.66667	4.125
NP_001017915.1|912-961|INPP5D	10	2	1	2	1.66667	4.125
NP_001035100.1|120-169|SWI5	10	0	2	3	1.66667	4.125
NP_001073903.1|1320-1369|LMTK3	10	2	2	1	1.66667	4.125
NP_001099001.1|408-457|FAM135A	10	1	1	3	1.66667	4.125
NP_001106963.1|120-169|SEPT9	10	3	2	0	1.66667	4.125
NP_001120712.1|192-241|BBC3	10	2	1	2	1.66667	4.125
NP_001136113.1|888-937|FBRSL1	10	2	1	2	1.66667	4.125
NP_001139806.1|0-49|NACAD	10	2	2	1	1.66667	4.125
NP_001154914.1|216-265|SH2D2A	10	3	2	0	1.66667	4.125
NP_001155088.2|576-625|RGL3	10	0	4	1	1.66667	4.125
NP_001156386.1|264-313|CCDC166	10	1	3	1	1.66667	4.125
NP_001159365.1|48-97|NPAS3	10	2	3	0	1.66667	4.125
NP_001159393.1|360-409|SERPINF2	10	2	1	2	1.66667	4.125
NP_001171622.1|504-553|NPNT	10	0	4	1	1.66667	4.125
NP_001171826.1|888-937|PHF8	10	2	2	1	1.66667	4.125
NP_001182011.1|0-49|TEX22	10	2	2	1	1.66667	4.125
NP_001207404.1|696-745|PPFIA2	10	1	2	2	1.66667	4.125
NP_001231630.1|96-145|ZFP36L1	10	1	0	4	1.66667	4.125
NP_001231826.1|240-289|PTBP3	10	1	3	1	1.66667	4.125
NP_001240286.1|1008-1057|TIE1	10	2	2	1	1.66667	4.125
NP_001245323.1|288-337|CLPB	10	5	0	0	1.66667	4.125
NP_001258765.1|72-121|CCDC120	10	1	1	3	1.66667	4.125
NP_001265243.1|456-505|INSC	10	2	0	3	1.66667	4.125
NP_001268369.1|336-385|SMAP1	10	2	0	3	1.66667	4.125
NP_001271352.1|456-505|MYRIP	10	0	4	1	1.66667	4.125
NP_001290559.1|264-313|GIMAP1-GIMAP5	10	2	0	3	1.66667	4.125
NP_001294904.1|264-313|TMPO	10	2	1	2	1.66667	4.125
NP_001304958.1|168-217|CCKBR	10	2	1	2	1.66667	4.125
NP_001308795.1|384-433|ZNF600	10	1	1	3	1.66667	4.125
NP_001309269.1|576-625|DDX31	10	3	0	2	1.66667	4.125
NP_001317050.1|912-961|R3HDM2	10	0	2	3	1.66667	4.125
NP_001336768.1|0-49|CEP78	10	1	3	1	1.66667	4.125
NP_001337145.1|1296-1345|LRRC7	10	0	1	4	1.66667	4.125
NP_001340437.1|360-409|INTS10	10	0	5	0	1.66667	4.125
NP_001352765.1|624-673|PPP6R2	10	1	3	1	1.66667	4.125
NP_006098.2|216-265|LUC7L3	10	1	4	0	1.66667	4.125
NP_060020.1|456-505|MIER2	10	2	2	1	1.66667	4.125
NP_060725.1|600-649|ELP2	10	2	1	2	1.66667	4.125
NP_071397.3|1224-1273|PRDM16	10	4	1	0	1.66667	4.125
NP_076429.1|CTERM|RASL11B	10	1	0	4	1.66667	4.125
NP_631940.2|312-361|GIT2	10	2	1	2	1.66667	4.125
NP_653174.3|192-241|NEXN	10	2	3	0	1.66667	4.125
NP_872314.1|CTERM|FAM216B	10	1	3	1	1.66667	4.125
sp|Q9C0C2-2|TB182_HUMAN|648-697|TNKS1BP1	10	1	3	1	1.66667	4.125
NP_001028289.1|816-865|SRGAP3	14	1	4	3	2.66667	4.09091
NP_001171680.1|480-529|ZNF408	14	1	4	3	2.66667	4.09091
NP_001180211.2|216-265|CFAP99	14	0	5	3	2.66667	4.09091
NP_001263247.1|96-145|PPP1R3E	14	2	3	3	2.66667	4.09091
NP_001302458.1|2880-2929|PCNT	14	2	2	4	2.66667	4.09091
NP_001013002.2|144-193|C16orf86	18	3	8	0	3.66667	4.07143
NP_001316360.1|144-193|TP53INP2	18	6	3	2	3.66667	4.07143
NP_000493.1|216-265|EPX	16	4	5	1	3.33333	3.92308
NP_001127694.1|240-289|IRX2	16	2	4	4	3.33333	3.92308
NP_001014972.1|0-49|ZNF638	12	1	4	2	2.33333	3.9
NP_001073956.2|192-241|PABPN1L	12	2	2	3	2.33333	3.9
NP_001120982.1|2520-2569|APC	12	3	3	1	2.33333	3.9
NP_001138944.1|936-985|LOXHD1	12	2	3	2	2.33333	3.9
NP_001139806.1|120-169|NACAD	12	1	4	2	2.33333	3.9
NP_001171680.1|408-457|ZNF408	12	2	2	3	2.33333	3.9
NP_001185563.1|264-313|RUNX1T1	12	4	1	2	2.33333	3.9
NP_001186583.1|144-193|PMF1/PMF1-BGLAP	12	4	2	1	2.33333	3.9
NP_001186716.1|CTERM|SLC35E2A	12	1	1	5	2.33333	3.9
NP_001284636.1|912-961|CAMSAP2	12	4	1	2	2.33333	3.9
NP_001300986.1|48-97|MBNL1	12	2	1	4	2.33333	3.9
NP_001304855.1|24-73|PKN3	12	3	3	1	2.33333	3.9
NP_001307302.1|840-889|VWA5B2	12	3	2	2	2.33333	3.9
NP_055568.3|1152-1201|BMS1	12	2	2	3	2.33333	3.9
NP_065840.2|816-865|IGSF9	12	1	5	1	2.33333	3.9
NP_599020.1|288-337|TBL1Y	12	4	2	1	2.33333	3.9
sp|Q7Z2D5-2|PLPR4_HUMAN|CTERM|PLPPR4	12	0	4	3	2.33333	3.9
NP_000083.3|912-961|COL4A4	8	1	1	2	1.33333	3.85714
NP_000234.1|168-217|MEFV	8	1	0	3	1.33333	3.85714
NP_000642.3|1896-1945|CR1	8	0	2	2	1.33333	3.85714
NP_000688.2|24-73|ALOX12	8	1	2	1	1.33333	3.85714
NP_000711.1|480-529|CACNA1D	8	1	0	3	1.33333	3.85714
NP_001001523.1|96-145|RORC	8	2	1	1	1.33333	3.85714
NP_001004351.3|96-145|SPDYE3	8	1	1	2	1.33333	3.85714
NP_001006666.1|360-409|RPS6KA1	8	1	2	1	1.33333	3.85714
NP_001008747.1|0-49|CTAGE9	8	3	1	0	1.33333	3.85714
NP_001012999.3|96-145|ZKSCAN2	8	3	1	0	1.33333	3.85714
NP_001014364.1|216-265|FLG2	8	0	2	2	1.33333	3.85714
NP_001018054.1|480-529|MAP3K19	8	1	1	2	1.33333	3.85714
NP_001019.1|CTERM|RPS25	8	1	2	1	1.33333	3.85714
NP_001020252.1|96-145|MBP	8	1	2	1	1.33333	3.85714
NP_001020402.1|0-49|KPRP	8	3	1	0	1.33333	3.85714
NP_001035362.3|1416-1465|ADAMTSL1	8	1	1	2	1.33333	3.85714
NP_001036188.1|3216-3265|RYR1	8	2	1	1	1.33333	3.85714
NP_001091896.1|48-97|SMARCD2	8	2	2	0	1.33333	3.85714
NP_001092093.2|4584-4633|OBSCN	8	3	1	0	1.33333	3.85714
NP_001094832.1|72-121|KBTBD13	8	1	2	1	1.33333	3.85714
NP_001095147.1|216-265|SOHLH1	8	2	0	2	1.33333	3.85714
NP_001099033.1|216-265|CCHCR1	8	0	0	4	1.33333	3.85714
NP_001107854.1|1272-1321|TSC2	8	2	1	1	1.33333	3.85714
NP_001124149.1|24-73|EPOP	8	3	1	0	1.33333	3.85714
NP_001137461.1|504-553|NBPF4/NBPF6	8	1	1	2	1.33333	3.85714
NP_001139257.1|288-337|MEF2B	8	1	1	2	1.33333	3.85714
NP_001139423.1|CTERM|C-PADDED-1|TIMM8A	8	1	2	1	1.33333	3.85714
NP_001154937.1|0-49|JMJD4	8	1	0	3	1.33333	3.85714
NP_001155032.1|768-817|TNIK	8	2	0	2	1.33333	3.85714
NP_001159716.1|96-145|HPSE2	8	0	1	3	1.33333	3.85714
NP_001161081.1|432-481|GLI1	8	3	1	0	1.33333	3.85714
NP_001161081.1|528-577|GLI1	8	2	1	1	1.33333	3.85714
NP_001171940.1|240-289|NCAPH2	8	2	0	2	1.33333	3.85714
NP_001180452.1|456-505|RIPOR1	8	2	0	2	1.33333	3.85714
NP_001181936.1|CTERM|PPIE	8	2	1	1	1.33333	3.85714
NP_001184051.1|CTERM|IRF3	8	2	2	0	1.33333	3.85714
NP_001185886.1|288-337|DCAF6	8	0	3	1	1.33333	3.85714
NP_001186978.2|1800-1849|CFAP46	8	0	1	3	1.33333	3.85714
NP_001189163.1|288-337|NR4A1	8	1	2	1	1.33333	3.85714
NP_001193674.1|504-553|TPO	8	1	1	2	1.33333	3.85714
NP_001193927.1|792-841|ZNRF3	8	1	1	2	1.33333	3.85714
NP_001193947.1|816-865|SMTN	8	2	1	1	1.33333	3.85714
NP_001193949.1|288-337|SHISA8	8	0	3	1	1.33333	3.85714
NP_001230085.2|768-817|TAF1C	8	0	2	2	1.33333	3.85714
NP_001231741.1|48-97|FOXP1	8	0	1	3	1.33333	3.85714
NP_001231827.1|312-361|PTBP3	8	3	0	1	1.33333	3.85714
NP_001239333.1|144-193|TMEM249	8	3	0	1	1.33333	3.85714
NP_001239598.1|120-169|GULP1	8	1	1	2	1.33333	3.85714
NP_001243284.1|24-73|UBE2L3	8	2	2	0	1.33333	3.85714
NP_001245272.1|72-121|SLC44A3	8	1	1	2	1.33333	3.85714
NP_001257376.1|48-97|ACADVL	8	1	0	3	1.33333	3.85714
NP_001257402.1|264-313|CENPN	8	1	3	0	1.33333	3.85714
NP_001263247.1|168-217|PPP1R3E	8	0	4	0	1.33333	3.85714
NP_001264198.1|2472-2521|OTOG	8	1	3	0	1.33333	3.85714
NP_001265552.1|408-457|NFXL1	8	2	2	0	1.33333	3.85714
NP_001265564.1|360-409|IRX4	8	2	1	1	1.33333	3.85714
NP_001268411.1|264-313|ARFGAP1	8	1	2	1	1.33333	3.85714
NP_001269380.1|144-193|ESRRA	8	0	3	1	1.33333	3.85714
NP_001269590.2|792-841|MRTFA	8	0	2	2	1.33333	3.85714
NP_001269701.1|1032-1081|POLR1B	8	0	0	4	1.33333	3.85714
NP_001269909.1|408-457|TLE3	8	1	3	0	1.33333	3.85714
NP_001273193.1|48-97|MRS2	8	1	2	1	1.33333	3.85714
NP_001273602.1|48-97|RGS20	8	0	2	2	1.33333	3.85714
NP_001273721.1|240-289|SPATA13	8	3	1	0	1.33333	3.85714
NP_001274420.1|744-793|TET3	8	0	2	2	1.33333	3.85714
NP_001274687.1|1152-1201|COL4A6	8	2	0	2	1.33333	3.85714
NP_001275763.1|0-49|C19orf44	8	0	2	2	1.33333	3.85714
NP_001275950.1|696-745|KIF6	8	0	2	2	1.33333	3.85714
NP_001278376.1|504-553|SALL2	8	0	2	2	1.33333	3.85714
NP_001278789.1|1128-1177|HSPG2	8	2	2	0	1.33333	3.85714
NP_001278789.1|3144-3193|HSPG2	8	0	4	0	1.33333	3.85714
NP_001280727.1|288-337|DUX4	8	1	0	3	1.33333	3.85714
NP_001287722.1|120-169|EML3	8	1	2	1	1.33333	3.85714
NP_001288.3|504-553|CNGB1	8	3	0	1	1.33333	3.85714
NP_001294951.1|1344-1393|TNS1	8	1	1	2	1.33333	3.85714
NP_001295.2|192-241|CPD	8	0	1	3	1.33333	3.85714
NP_001295103.1|96-145|PLD4	8	3	1	0	1.33333	3.85714
NP_001295561.1|912-961|POLD1	8	1	0	3	1.33333	3.85714
NP_001303993.1|120-169|WDR77	8	2	2	0	1.33333	3.85714
NP_001304855.1|72-121|PKN3	8	0	3	1	1.33333	3.85714
NP_001304889.1|912-961|XRN2	8	0	1	3	1.33333	3.85714
NP_001305253.1|1824-1873|NUP214	8	1	1	2	1.33333	3.85714
NP_001305868.1|24-73|EEF1AKMT1	8	2	2	0	1.33333	3.85714
NP_001307759.1|264-313|SF3A3	8	1	3	0	1.33333	3.85714
NP_001308741.1|48-97|RAD51B	8	0	3	1	1.33333	3.85714
NP_001309126.1|288-337|NRG1	8	1	2	1	1.33333	3.85714
NP_001309270.1|696-745|DDX31	8	2	0	2	1.33333	3.85714
NP_001309327.1|0-49|ENTPD6	8	0	3	1	1.33333	3.85714
NP_001311275.1|240-289|ZSCAN32	8	1	2	1	1.33333	3.85714
NP_001311441.1|1320-1369|ADAMTS12	8	3	0	1	1.33333	3.85714
NP_001316381.1|96-145|NTPCR	8	3	0	1	1.33333	3.85714
NP_001317240.1|552-601|DVL1	8	2	0	2	1.33333	3.85714
NP_001334939.1|48-97|CCDC180	8	4	0	0	1.33333	3.85714
NP_001338036.1|1224-1273|USP19	8	1	3	0	1.33333	3.85714
NP_001338622.1|384-433|PLEKHG2	8	0	2	2	1.33333	3.85714
NP_001339850.1|CTERM|SGSH	8	0	1	3	1.33333	3.85714
NP_001354502.1|24-73|ZNF138	8	0	0	4	1.33333	3.85714
NP_001690.2|480-529|AXL	8	0	2	2	1.33333	3.85714
NP_003216.1|24-73|TFF1	8	2	2	0	1.33333	3.85714
NP_004599.2|288-337|TBX6	8	0	2	2	1.33333	3.85714
NP_005311.1|120-169|HIST1H1D	8	0	3	1	1.33333	3.85714
NP_005551.3|552-601|LAMA5	8	1	3	0	1.33333	3.85714
NP_008949.4|936-985|CNTRL	8	0	2	2	1.33333	3.85714
NP_036215.1|120-169|FRAT2	8	0	3	1	1.33333	3.85714
NP_054733.2|528-577|SNRNP200	8	2	0	2	1.33333	3.85714
NP_055230.2|0-49|ZBTB11	8	1	3	0	1.33333	3.85714
NP_060689.2|672-721|CCDC87	8	1	0	3	1.33333	3.85714
NP_061160.3|1032-1081|APOBR	8	2	2	0	1.33333	3.85714
NP_065860.2|24-73|ARHGAP20	8	4	0	0	1.33333	3.85714
NP_067633.2|552-601|PRDM13	8	0	3	1	1.33333	3.85714
NP_071908.2|24-73|NXN	8	1	1	2	1.33333	3.85714
NP_115560.1|192-241|SYDE2	8	2	0	2	1.33333	3.85714
NP_115597.3|192-241|CHD6	8	1	1	2	1.33333	3.85714
NP_203753.1|288-337|CEP295	8	1	0	3	1.33333	3.85714
NP_570125.1|CTERM|GPHA2	8	2	1	1	1.33333	3.85714
NP_660284.1|168-217|WDR31	8	3	1	0	1.33333	3.85714
NP_689664.3|384-433|MYZAP	8	2	1	1	1.33333	3.85714
NP_699205.1|24-73|LYSMD2	8	0	2	2	1.33333	3.85714
NP_733839.1|48-97|MSI2	8	1	2	1	1.33333	3.85714
NP_919301.2|456-505|ZNF169	8	1	2	1	1.33333	3.85714
NP_976328.2|192-241|E2F7	8	0	0	4	1.33333	3.85714
NP_982284.1|960-1009|CAMSAP2	8	1	2	1	1.33333	3.85714
NP_997244.4|120-169|FREM2	8	0	3	1	1.33333	3.85714
sp|A0A1B0GUS0|CS085_HUMAN|0-49|C19orf85	8	2	2	0	1.33333	3.85714
sp|P47870-3|GBRB2_HUMAN|48-97|GABRB2	8	3	1	0	1.33333	3.85714
sp|Q5H9B9|BM2KL_HUMAN|240-289|BMP2KL	8	1	2	1	1.33333	3.85714
sp|Q5H9B9|BM2KL_HUMAN|336-385|BMP2KL	8	1	0	3	1.33333	3.85714
sp|Q5VST9-6|OBSCN_HUMAN|7200-7249|OBSCN	8	1	0	3	1.33333	3.85714
sp|Q6P9G9-3|ZN449_HUMAN|CTERM|ZNF449	8	2	2	0	1.33333	3.85714
sp|Q7Z6Z7-3|HUWE1_HUMAN|4008-4057|HUWE1	8	2	2	0	1.33333	3.85714
sp|Q96LB8-2|PGRP4_HUMAN|264-313|PGLYRP4	8	1	0	3	1.33333	3.85714
NP_001193501.1|96-145|SORCS1	18	1	6	5	4	3.8
NP_001025189.1|0-49|APRT	14	1	4	4	3	3.75
NP_001073894.1|24-73|BEX4	14	2	5	2	3	3.75
NP_001121182.2|600-649|PRG4	14	4	1	4	3	3.75
NP_001139478.1|0-49|IGFALS	14	3	5	1	3	3.75
NP_001276862.1|48-97|ZASP	14	2	6	1	3	3.75
NP_001306095.1|168-217|DPH2	14	2	2	5	3	3.75
NP_001341168.1|720-769|ANK2	14	0	4	5	3	3.75
NP_001997.5|48-97|FGF2	14	0	3	6	3	3.75
NP_000080.2|624-673|COL1A2	10	4	1	1	2	3.66667
NP_000861.1|336-385|HTR4	10	2	2	2	2	3.66667
NP_000953.2|144-193|PTGS1	10	1	2	3	2	3.66667
NP_001009612.1|CTERM|C20orf202	10	5	1	0	2	3.66667
NP_001012975.1|168-217|DISC1	10	3	3	0	2	3.66667
NP_001017437.2|648-697|CCDC157	10	3	1	2	2	3.66667
NP_001018126.1|216-265|CAVIN4	10	3	1	2	2	3.66667
NP_001021100.3|720-769|TTLL3	10	3	1	2	2	3.66667
NP_001025147.2|24-73|ZNF16	10	0	2	4	2	3.66667
NP_001028171.1|144-193|CBFA2T2	10	2	1	3	2	3.66667
NP_001035234.2|168-217|DERPC	10	2	3	1	2	3.66667
NP_001103408.1|72-121|C6orf136	10	0	2	4	2	3.66667
NP_001104488.1|720-769|NAV2	10	4	1	1	2	3.66667
NP_001137250.1|120-169|ASAP3	10	3	1	2	2	3.66667
NP_001139110.2|CTERM|GPSM1	10	2	1	3	2	3.66667
NP_001155898.1|1008-1057|TSC1	10	3	2	1	2	3.66667
NP_001159680.1|744-793|SYNPO	10	3	2	1	2	3.66667
NP_001161402.1|CTERM|IL1RAP	10	1	0	5	2	3.66667
NP_001161842.1|408-457|CUL7	10	2	1	3	2	3.66667
NP_001171164.1|96-145|ARHGEF28	10	0	3	3	2	3.66667
NP_001171984.1|336-385|ADD2	10	2	2	2	2	3.66667
NP_001240758.1|0-49|PTPDC1	10	2	0	4	2	3.66667
NP_001244904.1|240-289|CIZ1	10	0	6	0	2	3.66667
NP_001244918.1|408-457|TYMP	10	2	0	4	2	3.66667
NP_001245379.1|0-49|PKMYT1	10	1	3	2	2	3.66667
NP_001248764.1|1536-1585|TSPOAP1	10	4	2	0	2	3.66667
NP_001269435.1|456-505|MUC20	10	2	0	4	2	3.66667
NP_001273158.1|168-217|DTL	10	1	1	4	2	3.66667
NP_001278253.1|1560-1609|BAHCC1	10	3	1	2	2	3.66667
NP_001287779.1|432-481|RC3H1	10	1	3	2	2	3.66667
NP_001291491.1|120-169|INO80E	10	3	3	0	2	3.66667
NP_001293004.1|0-49|SLBP	10	2	4	0	2	3.66667
NP_001295136.1|384-433|ARHGAP39	10	2	4	0	2	3.66667
NP_001305063.1|960-1009|GAK	10	0	5	1	2	3.66667
NP_001305171.1|72-121|TBATA	10	3	1	2	2	3.66667
NP_001307616.1|288-337|PIAS1	10	2	2	2	2	3.66667
NP_001307710.1|CTERM|ZNF544	10	1	5	0	2	3.66667
NP_001316119.1|CTERM|CTRB1	10	1	2	3	2	3.66667
NP_001317417.1|240-289|PHC2	10	0	5	1	2	3.66667
NP_001341754.1|672-721|PPARGC1A	10	4	2	0	2	3.66667
NP_003754.2|24-73|STX16	10	1	4	1	2	3.66667
NP_060948.3|192-241|DBNDD2	10	0	6	0	2	3.66667
NP_938197.1|1896-1945|CACNA1G	10	0	5	1	2	3.66667
sp|P11388-4|TOP2A_HUMAN|504-553|TOP2A	10	3	3	0	2	3.66667
sp|P13985|HRES1_HUMAN|0-49|HRES1	10	0	4	2	2	3.66667
sp|P48634-2|PRC2A_HUMAN|1056-1105|PRRC2A	10	1	5	0	2	3.66667
sp|Q8N5R6|CCD33_HUMAN|432-481|CCDC33	10	0	2	4	2	3.66667
NP_001007596.2|72-121|C2CD4B	16	4	3	4	3.66667	3.64286
NP_001273494.1|0-49|KIAA0513	16	2	2	7	3.66667	3.64286
NP_001295124.1|0-49|SIMC1	24	8	4	6	6	3.57143
NP_001073940.1|288-337|PEAR1	12	4	3	1	2.66667	3.54545
NP_001139008.1|96-145|C17orf107	12	3	2	3	2.66667	3.54545
NP_001185808.1|408-457|ATP5MF-PTCD1	12	1	5	2	2.66667	3.54545
NP_001186627.1|480-529|BAG6	12	4	1	3	2.66667	3.54545
NP_001186711.1|24-73|POC1B-GALNT4	12	2	4	2	2.66667	3.54545
NP_001207.2|360-409|CA9	12	6	2	0	2.66667	3.54545
NP_001265251.1|CTERM|MOBP	12	2	2	4	2.66667	3.54545
NP_001278425.1|288-337|ZBTB8A	12	2	2	4	2.66667	3.54545
NP_001305181.1|CTERM|C7orf50	12	2	4	2	2.66667	3.54545
NP_001311130.2|24-73|EDA2R	12	1	5	2	2.66667	3.54545
NP_000071.1|360-409|CHRNE	6	0	3	0	1	3.5
NP_000082.2|816-865|COL4A3	6	1	2	0	1	3.5
NP_000083.3|120-169|COL4A4	6	0	1	2	1	3.5
NP_000085.1|2736-2785|COL7A1	6	0	1	2	1	3.5
NP_000129.3|360-409|FBN1	6	0	1	2	1	3.5
NP_000218.3|600-649|LAMA3	6	1	2	0	1	3.5
NP_000317.1|120-169|RLBP1	6	1	0	2	1	3.5
NP_000417.2|0-49|LAMA2	6	0	1	2	1	3.5
NP_000485.3|CTERM|COL17A1	6	0	2	1	1	3.5
NP_000496.2|528-577|F12	6	0	0	3	1	3.5
NP_000523.2|120-169|PCCB	6	0	2	1	1	3.5
NP_000543.2|2328-2377|VWF	6	2	1	0	1	3.5
NP_000642.3|600-649|CR1	6	0	1	2	1	3.5
NP_000674.2|0-49|ADRA2C	6	2	0	1	1	3.5
NP_000828.1|0-49|GRINA	6	2	0	1	1	3.5
NP_001001487.1|480-529|ATP2C1	6	0	2	1	1	3.5
NP_001001973.1|72-121|ATP5F1C	6	3	0	0	1	3.5
NP_001003406.1|1512-1561|CACNA1I	6	0	2	1	1	3.5
NP_001004695.1|144-193|OR2T33	6	1	2	0	1	3.5
NP_001005362.1|744-793|DNM2	6	0	1	2	1	3.5
NP_001005505.1|216-265|CACNA2D2	6	1	2	0	1	3.5
NP_001009555.3|96-145|SH3D19	6	1	0	2	1	3.5
NP_001009944.3|3696-3745|PKD1	6	0	2	1	1	3.5
NP_001011722.2|768-817|ARHGEF10L	6	0	1	2	1	3.5
NP_001012534.1|0-49|ITM2C	6	0	1	2	1	3.5
NP_001012660.1|240-289|GRAMD2A	6	0	2	1	1	3.5
NP_001012975.1|480-529|DISC1	6	0	1	2	1	3.5
NP_001017523.1|96-145|BTBD11	6	0	2	1	1	3.5
NP_001018171.1|72-121|PON2	6	2	0	1	1	3.5
NP_001019765.1|48-97|C1orf53	6	0	2	1	1	3.5
NP_001019846.1|96-145|ACTL10	6	0	3	0	1	3.5
NP_001019849.2|48-97|LRRC24	6	1	0	2	1	3.5
NP_001020105.1|432-481|WASF1	6	0	3	0	1	3.5
NP_001020276.1|312-361|CSNK1A1	6	1	2	0	1	3.5
NP_001025177.1|624-673|AP2B1	6	0	3	0	1	3.5
NP_001028729.1|288-337|PPM1B	6	0	0	3	1	3.5
NP_001032209.1|144-193|NRCAM	6	1	0	2	1	3.5
NP_001034230.1|1320-1369|TRIOBP	6	0	1	2	1	3.5
NP_001034794.1|1008-1057|TRO	6	0	2	1	1	3.5
NP_001034864.2|1488-1537|CRYBG2	6	0	1	2	1	3.5
NP_001035089.1|1032-1081|AFDN	6	1	2	0	1	3.5
NP_001035363.1|168-217|TYSND1	6	0	2	1	1	3.5
NP_001035529.1|576-625|MAPK8IP3	6	2	1	0	1	3.5
NP_001035743.1|120-169|ZXDC	6	0	3	0	1	3.5
NP_001035977.2|240-289|FRMPD2	6	2	0	1	1	3.5
NP_001037853.1|264-313|ZNF557	6	0	2	1	1	3.5
NP_001040625.1|24-73|NET1	6	1	2	0	1	3.5
NP_001067.2|264-313|UGT2B15	6	3	0	0	1	3.5
NP_001070820.1|288-337|RBM23	6	1	2	0	1	3.5
NP_001070865.1|120-169|IRF2BP2	6	0	1	2	1	3.5
NP_001071089.1|120-169|VPS37D	6	0	1	2	1	3.5
NP_001073289.1|CTERM|NLRP3	6	3	0	0	1	3.5
NP_001073898.1|1176-1225|CAMSAP3	6	1	0	2	1	3.5
NP_001073903.1|576-625|LMTK3	6	0	1	2	1	3.5
NP_001073922.2|1008-1057|INTS1	6	2	1	0	1	3.5
NP_001073925.2|168-217|ZSCAN5B	6	0	3	0	1	3.5
NP_001073935.1|360-409|BTBD17	6	1	0	2	1	3.5
NP_001073939.1|96-145|ZNF697	6	1	2	0	1	3.5
NP_001073943.1|360-409|C2orf78	6	0	1	2	1	3.5
NP_001073946.1|1248-1297|TENM3	6	1	2	0	1	3.5
NP_001073962.1|24-73|ZNF823	6	0	1	2	1	3.5
NP_001073996.1|864-913|MYO7B	6	1	2	0	1	3.5
NP_001083053.1|CTERM|C5orf49	6	1	2	0	1	3.5
NP_001085.2|288-337|ASIC2	6	1	0	2	1	3.5
NP_001087239.2|48-97|SFTPA1	6	2	0	1	1	3.5
NP_001091962.1|120-169|ZNF419	6	2	0	1	1	3.5
NP_001092049.2|360-409|MRVI1	6	0	2	1	1	3.5
NP_001092082.1|192-241|SIGLEC14	6	2	1	0	1	3.5
NP_001096617.1|696-745|GIGYF2	6	1	2	0	1	3.5
NP_001099033.1|528-577|CCHCR1	6	1	2	0	1	3.5
NP_001099034.1|240-289|CCHCR1	6	1	0	2	1	3.5
NP_001099046.1|144-193|SOWAHD	6	1	0	2	1	3.5
NP_001120792.1|840-889|UBAP2L	6	2	0	1	1	3.5
NP_001120963.2|48-97|ITGB2	6	2	1	0	1	3.5
NP_001122080.1|1104-1153|MAPKBP1	6	1	2	0	1	3.5
NP_001122390.2|624-673|MARK3	6	3	0	0	1	3.5
NP_001123554.1|216-265|PLXNB1	6	0	3	0	1	3.5
NP_001123616.1|120-169|LTBP3	6	2	1	0	1	3.5
NP_001127694.1|24-73|IRX2	6	0	2	1	1	3.5
NP_001128179.1|816-865|SARDH	6	3	0	0	1	3.5
NP_001128206.1|0-49|C1orf94	6	3	0	0	1	3.5
NP_001128726.1|168-217|PAX7	6	2	0	1	1	3.5
NP_001129585.1|216-265|POMT1	6	0	2	1	1	3.5
NP_001130010.1|960-1009|ACAD10	6	1	2	0	1	3.5
NP_001131145.1|456-505|ILF3	6	1	2	0	1	3.5
NP_001135918.1|1200-1249|ANK1	6	0	1	2	1	3.5
NP_001137459.1|336-385|NBPF4/NBPF6	6	2	0	1	1	3.5
NP_001137532.1|1536-1585|NHSL1	6	1	0	2	1	3.5
NP_001138233.1|456-505|TLE2	6	0	3	0	1	3.5
NP_001138244.1|0-49|NSMAF	6	0	3	0	1	3.5
NP_001138422.1|648-697|SSC5D	6	0	2	1	1	3.5
NP_001138439.1|264-313|NEDD4L	6	3	0	0	1	3.5
NP_001138469.1|72-121|ITGA7	6	1	2	0	1	3.5
NP_001138596.1|768-817|SPATA31C1	6	1	0	2	1	3.5
NP_001138887.1|528-577|SETDB1	6	0	3	0	1	3.5
NP_001138898.1|24-73|YBX3	6	0	3	0	1	3.5
NP_001138917.1|768-817|SCAF4	6	0	3	0	1	3.5
NP_001138947.1|1800-1849|FAM186A	6	1	0	2	1	3.5
NP_001139113.1|384-433|SRRM5	6	0	0	3	1	3.5
NP_001139130.1|408-457|RAP1GAP	6	0	1	2	1	3.5
NP_001139146.1|720-769|SORBS2	6	0	0	3	1	3.5
NP_001139660.1|120-169|TOX3	6	1	2	0	1	3.5
NP_001154816.1|24-73|CHFR	6	0	0	3	1	3.5
NP_001154826.1|480-529|PLEKHA4	6	2	0	1	1	3.5
NP_001154826.1|504-553|PLEKHA4	6	0	0	3	1	3.5
NP_001155856.1|600-649|ARHGEF2	6	0	0	3	1	3.5
NP_001156758.1|360-409|EWSR1	6	2	1	0	1	3.5
NP_001158058.1|3192-3241|IGFN1	6	1	0	2	1	3.5
NP_001158187.1|144-193|ZNF605	6	1	2	0	1	3.5
NP_001158226.1|24-73|ASPH	6	2	0	1	1	3.5
NP_001158507.1|1080-1129|FBLN2	6	0	0	3	1	3.5
NP_001159923.1|144-193|KNG1	6	2	0	1	1	3.5
NP_001160051.1|0-49|AANAT	6	2	1	0	1	3.5
NP_001161147.1|264-313|CADM2	6	0	0	3	1	3.5
NP_001161686.1|120-169|C3orf80	6	0	3	0	1	3.5
NP_001161709.1|312-361|ABL2	6	0	3	0	1	3.5
NP_001162153.2|24-73|SAP25	6	0	0	3	1	3.5
NP_001165344.1|192-241|UGT3A1	6	0	1	2	1	3.5
NP_001166101.1|744-793|ARHGAP33	6	2	0	1	1	3.5
NP_001166153.1|216-265|ZNF641	6	1	0	2	1	3.5
NP_001166935.1|552-601|KIF21A	6	0	3	0	1	3.5
NP_001167541.1|24-73|FAM53A	6	2	1	0	1	3.5
NP_001171034.1|384-433|PPP2R1B	6	1	0	2	1	3.5
NP_001177396.1|72-121|PRR36	6	1	2	0	1	3.5
NP_001180440.1|576-625|MAP3K12	6	0	0	3	1	3.5
NP_001180513.1|624-673|NRCAM	6	0	2	1	1	3.5
NP_001183959.1|0-49|ANKHD1/ANKHD1-EIF4EBP3	6	2	1	0	1	3.5
NP_001185763.3|72-121|PDE4DIP	6	2	0	1	1	3.5
NP_001185907.1|144-193|SMAP2	6	3	0	0	1	3.5
NP_001186391.1|96-145|PDCD2	6	0	1	2	1	3.5
NP_001186704.1|528-577|CPD	6	2	0	1	1	3.5
NP_001186978.2|2640-2689|CFAP46	6	2	0	1	1	3.5
NP_001188386.1|1104-1153|TEX14	6	1	2	0	1	3.5
NP_001189451.1|312-361|DDR1	6	0	0	3	1	3.5
NP_001189472.1|384-433|CUX1	6	3	0	0	1	3.5
NP_001189479.1|168-217|WDR27	6	3	0	0	1	3.5
NP_001191039.1|CTERM|BCL2L11	6	0	2	1	1	3.5
NP_001191397.1|672-721|RBM10	6	0	3	0	1	3.5
NP_001191802.1|216-265|NPEPL1	6	2	0	1	1	3.5
NP_001193885.1|336-385|CNTN4	6	1	2	0	1	3.5
NP_001193949.1|264-313|SHISA8	6	0	2	1	1	3.5
NP_001193985.1|24-73|DNMT3B	6	0	0	3	1	3.5
NP_001229830.1|96-145|DPP9-AS1	6	1	2	0	1	3.5
NP_001230008.1|144-193|PLK5	6	2	0	1	1	3.5
NP_001230076.1|504-553|NVL	6	1	0	2	1	3.5
NP_001230085.2|792-841|TAF1C	6	1	0	2	1	3.5
NP_001230254.1|72-121|RAET1E	6	1	0	2	1	3.5
NP_001230661.1|0-49|RARG	6	2	0	1	1	3.5
NP_001230694.1|168-217|RABGAP1L	6	2	1	0	1	3.5
NP_001231509.1|2640-2689|TRRAP	6	1	2	0	1	3.5
NP_001231818.1|24-73|UNC5B	6	2	1	0	1	3.5
NP_001239051.1|480-529|PASK	6	0	2	1	1	3.5
NP_001239263.1|336-385|SH2D3C	6	2	1	0	1	3.5
NP_001243196.1|792-841|MYPN	6	0	2	1	1	3.5
NP_001243369.1|CTERM|C19orf47	6	0	2	1	1	3.5
NP_001243407.1|24-73|CMPK2	6	2	0	1	1	3.5
NP_001243424.1|912-961|MAN2C1	6	1	2	0	1	3.5
NP_001243597.1|672-721|FAM193A	6	2	1	0	1	3.5
NP_001243779.1|17016-17065|TTN	6	0	0	3	1	3.5
NP_001243779.1|29016-29065|TTN	6	1	0	2	1	3.5
NP_001244928.1|792-841|ANKFY1	6	3	0	0	1	3.5
NP_001245357.1|216-265|SLC4A9	6	0	1	2	1	3.5
NP_001248356.1|336-385|LPIN1	6	0	1	2	1	3.5
NP_001253977.2|96-145|KIAA1324	6	1	0	2	1	3.5
NP_001254479.2|10896-10945|TTN	6	0	3	0	1	3.5
NP_001254479.2|5112-5161|TTN	6	1	0	2	1	3.5
NP_001254483.1|216-265|F7	6	2	0	1	1	3.5
NP_001254548.1|744-793|ARPP21	6	0	3	0	1	3.5
NP_001257295.1|456-505|PLPPR3	6	2	0	1	1	3.5
NP_001258152.2|3744-3793|OBSCN	6	1	2	0	1	3.5
NP_001258152.2|5784-5833|OBSCN	6	2	1	0	1	3.5
NP_001258665.1|120-169|COPZ1	6	0	1	2	1	3.5
NP_001258703.1|0-49|RALGDS	6	0	3	0	1	3.5
NP_001258990.1|240-289|MAGED4/MAGED4B	6	0	2	1	1	3.5
NP_001263256.1|168-217|SLC22A12	6	0	2	1	1	3.5
NP_001263347.1|1920-1969|SEC16A	6	1	2	0	1	3.5
NP_001264004.1|216-265|ZNF541	6	1	0	2	1	3.5
NP_001264900.1|216-265|POMK	6	0	2	1	1	3.5
NP_001265659.1|CTERM|GAS2L1	6	0	2	1	1	3.5
NP_001268405.1|720-769|FASTKD1	6	2	0	1	1	3.5
NP_001268411.1|336-385|ARFGAP1	6	0	1	2	1	3.5
NP_001269211.1|24-73|JAKMIP2	6	0	1	2	1	3.5
NP_001269219.1|624-673|ARHGAP27	6	0	0	3	1	3.5
NP_001269220.1|504-553|ABCB8	6	0	0	3	1	3.5
NP_001269279.1|144-193|OSCAR	6	0	1	2	1	3.5
NP_001269363.1|0-49|HES6	6	2	1	0	1	3.5
NP_001269408.1|192-241|PRR23D1/PRR23D2	6	0	2	1	1	3.5
NP_001269644.1|144-193|OLFML2A	6	0	0	3	1	3.5
NP_001269698.1|144-193|KIAA1217	6	0	3	0	1	3.5
NP_001271214.1|168-217|INPP5J	6	0	1	2	1	3.5
NP_001271221.2|792-841|NUTM1	6	0	1	2	1	3.5
NP_001271271.1|48-97|VKORC1L1	6	0	1	2	1	3.5
NP_001273065.1|120-169|ODF3	6	2	1	0	1	3.5
NP_001273117.1|672-721|SCAF8	6	2	1	0	1	3.5
NP_001273294.1|384-433|MAP7D1	6	1	2	0	1	3.5
NP_001273542.1|CTERM|MICAL1	6	1	0	2	1	3.5
NP_001273700.1|1728-1777|ANKRD17	6	0	2	1	1	3.5
NP_001273700.1|1920-1969|ANKRD17	6	1	2	0	1	3.5
NP_001274112.1|0-49|HNF4A	6	2	0	1	1	3.5
NP_001274168.1|144-193|FAM166B	6	0	1	2	1	3.5
NP_001274180.1|240-289|NPIPB8	6	0	2	1	1	3.5
NP_001275571.1|432-481|ZNF286A	6	3	0	0	1	3.5
NP_001275585.1|360-409|UBN1	6	1	0	2	1	3.5
NP_001275631.1|288-337|GGT6	6	0	1	2	1	3.5
NP_001275707.1|384-433|E4F1	6	2	0	1	1	3.5
NP_001275972.1|240-289|PLAGL1	6	0	0	3	1	3.5
NP_001276.2|144-193|CLCA1	6	0	2	1	1	3.5
NP_001276093.1|24-73|LOXL3	6	2	1	0	1	3.5
NP_001276863.1|384-433|LRCH4	6	0	0	3	1	3.5
NP_001276916.1|1008-1057|FILIP1	6	3	0	0	1	3.5
NP_001276969.1|1104-1153|ROBO2	6	0	2	1	1	3.5
NP_001277116.1|984-1033|KRBA1	6	2	1	0	1	3.5
NP_001277261.2|264-313|SYT8	6	3	0	0	1	3.5
NP_001278220.1|CTERM|MISP3	6	0	1	2	1	3.5
NP_001278401.1|CTERM|CCL4L1/CCL4L2	6	2	0	1	1	3.5
NP_001278744.1|576-625|HMCN2	6	2	0	1	1	3.5
NP_001278789.1|4296-4345|HSPG2	6	0	1	2	1	3.5
NP_001278805.2|2352-2401|TACC2	6	1	2	0	1	3.5
NP_001278807.1|624-673|TACC2	6	0	3	0	1	3.5
NP_001278831.1|720-769|LRP5	6	1	0	2	1	3.5
NP_001278945.1|264-313|TNIP2	6	0	1	2	1	3.5
NP_001278992.1|1392-1441|OTOG	6	1	0	2	1	3.5
NP_001280119.1|264-313|MUTYH	6	2	0	1	1	3.5
NP_001280727.1|240-289|DUX4	6	0	2	1	1	3.5
NP_001281271.1|CTERM|SLC49A3	6	0	2	1	1	3.5
NP_001284532.1|144-193|CDCA3	6	2	1	0	1	3.5
NP_001284538.1|1104-1153|MAP3K6	6	2	1	0	1	3.5
NP_001284544.1|CTERM|UGT2B4	6	2	1	0	1	3.5
NP_001284545.1|168-217|UGT2B4	6	2	0	1	1	3.5
NP_001284576.1|384-433|CNKSR1	6	1	2	0	1	3.5
NP_001284580.1|1848-1897|MAST4	6	0	2	1	1	3.5
NP_001287722.1|792-841|EML3	6	1	2	0	1	3.5
NP_001287722.1|96-145|EML3	6	1	2	0	1	3.5
NP_001287859.1|72-121|NAALAD2	6	2	1	0	1	3.5
NP_001288030.1|CTERM|PPCDC	6	2	1	0	1	3.5
NP_001290028.1|288-337|HIP1R	6	1	0	2	1	3.5
NP_001292807.1|216-265|KAT6A	6	1	2	0	1	3.5
NP_001293119.1|240-289|AUH	6	0	2	1	1	3.5
NP_001294869.1|0-49|POF1B	6	0	1	2	1	3.5
NP_001294975.1|120-169|TNK2	6	1	2	0	1	3.5
NP_001295129.1|24-73|SIMC1	6	3	0	0	1	3.5
NP_001295205.1|312-361|LGI1	6	1	0	2	1	3.5
NP_001300988.1|432-481|ZNF510	6	0	3	0	1	3.5
NP_001303274.1|456-505|RECK	6	0	3	0	1	3.5
NP_001304829.1|144-193|PSIP1	6	2	1	0	1	3.5
NP_001304920.1|192-241|FAM214B	6	0	2	1	1	3.5
NP_001305049.1|480-529|SEC31A	6	1	0	2	1	3.5
NP_001305063.1|600-649|GAK	6	2	1	0	1	3.5
NP_001305068.1|144-193|MRTFA	6	2	0	1	1	3.5
NP_001305120.1|24-73|FRMPD2	6	1	2	0	1	3.5
NP_001305174.1|1704-1753|MYO18B	6	2	0	1	1	3.5
NP_001305717.1|24-73|COX4I1	6	3	0	0	1	3.5
NP_001306016.1|216-265|ARID5A	6	0	2	1	1	3.5
NP_001306174.1|1368-1417|MAST2	6	1	2	0	1	3.5
NP_001306586.1|0-49|LOC102724265	6	3	0	0	1	3.5
NP_001306605.1|216-265|CAPN9	6	2	0	1	1	3.5
NP_001306776.1|96-145|USP21	6	0	2	1	1	3.5
NP_001306964.1|312-361|GRAMD1A	6	1	2	0	1	3.5
NP_001307173.1|96-145|TMEM125	6	0	2	1	1	3.5
NP_001307488.1|216-265|CSRNP1	6	0	0	3	1	3.5
NP_001307752.1|192-241|WDR54	6	0	0	3	1	3.5
NP_001307842.1|72-121|FXYD5	6	0	1	2	1	3.5
NP_001308096.1|648-697|ARHGAP44	6	0	1	2	1	3.5
NP_001308172.1|96-145|VOPP1	6	1	2	0	1	3.5
NP_001308668.1|72-121|M1AP	6	0	1	2	1	3.5
NP_001308830.1|312-361|HDAC9	6	1	2	0	1	3.5
NP_001309169.1|24-73|BCL2L1	6	2	0	1	1	3.5
NP_001309397.1|4680-4729|MUC4	6	0	2	1	1	3.5
NP_001309731.1|CTERM|NNAT	6	0	1	2	1	3.5
NP_001310015.1|912-961|JAKMIP3	6	0	2	1	1	3.5
NP_001310531.1|72-121|TASP1	6	2	1	0	1	3.5
NP_001310552.1|456-505|GNL2	6	2	1	0	1	3.5
NP_001310884.1|144-193|DYNC1LI2	6	1	2	0	1	3.5
NP_001316465.1|192-241|RHBDD3	6	1	0	2	1	3.5
NP_001316493.1|24-73|ZBED3	6	2	1	0	1	3.5
NP_001316905.1|72-121|LONRF1	6	2	0	1	1	3.5
NP_001317219.1|1368-1417|KIF1A	6	0	3	0	1	3.5
NP_001317219.1|456-505|KIF1A	6	0	3	0	1	3.5
NP_001317324.1|720-769|WIZ	6	1	2	0	1	3.5
NP_001317493.1|576-625|ZC3H13	6	0	2	1	1	3.5
NP_001317569.1|48-97|DENND4C	6	2	0	1	1	3.5
NP_001317630.1|1104-1153|AGTPBP1	6	2	0	1	1	3.5
NP_001317692.1|288-337|IDH3B	6	0	3	0	1	3.5
NP_001332780.1|0-49|AGBL3	6	2	0	1	1	3.5
NP_001332857.1|216-265|SHCBP1L	6	1	2	0	1	3.5
NP_001333008.1|288-337|TP53I13	6	0	2	1	1	3.5
NP_001333328.1|0-49|PGAP2	6	0	2	1	1	3.5
NP_001333490.1|600-649|FIGNL1	6	1	2	0	1	3.5
NP_001333828.1|408-457|EGFR	6	2	0	1	1	3.5
NP_001335023.1|312-361|FMN2	6	0	1	2	1	3.5
NP_001335975.1|CTERM|CCDC74A	6	0	2	1	1	3.5
NP_001337165.1|120-169|DCPS	6	1	2	0	1	3.5
NP_001337889.1|120-169|IMMP2L	6	1	2	0	1	3.5
NP_001338869.1|CTERM|STXBP6	6	2	1	0	1	3.5
NP_001338961.1|360-409|PHF21A	6	1	0	2	1	3.5
NP_001339176.1|432-481|SLC5A11	6	2	0	1	1	3.5
NP_001339430.1|360-409|RCBTB1	6	1	2	0	1	3.5
NP_001340630.1|144-193|CELF4	6	1	0	2	1	3.5
NP_001341215.1|1128-1177|SIPA1L1	6	0	1	2	1	3.5
NP_001350065.1|192-241|MTDH	6	2	1	0	1	3.5
NP_001352205.1|3528-3577|TNXB	6	0	3	0	1	3.5
NP_001352613.1|1608-1657|NSD1	6	0	0	3	1	3.5
NP_001352638.1|504-553|CNBD2	6	2	0	1	1	3.5
NP_001353160.1|288-337|ARHGAP28	6	0	0	3	1	3.5
NP_001353160.1|600-649|ARHGAP28	6	1	0	2	1	3.5
NP_001354180.1|456-505|RPGR	6	1	2	0	1	3.5
NP_001354335.1|312-361|WASHC2A/WASHC2C	6	0	3	0	1	3.5
NP_001354395.1|1104-1153|DENND4B	6	1	0	2	1	3.5
NP_001354824.1|72-121|PRDM10	6	2	1	0	1	3.5
NP_001356647.1|1536-1585|PEG3	6	1	0	2	1	3.5
NP_001356693.1|552-601|ZNF28	6	0	1	2	1	3.5
NP_001357065.1|1608-1657|KAT6B	6	2	0	1	1	3.5
NP_001399.1|2352-2401|CELSR2	6	0	3	0	1	3.5
NP_001448.2|1320-1369|FLNB	6	0	2	1	1	3.5
NP_001546.2|720-769|IGSF1	6	1	2	0	1	3.5
NP_001640.1|600-649|SHROOM2	6	0	0	3	1	3.5
NP_001723.2|168-217|BTN1A1	6	0	3	0	1	3.5
NP_001791.1|72-121|CDKN2D	6	2	1	0	1	3.5
NP_001937.2|CTERM|DUSP6	6	3	0	0	1	3.5
NP_002323.2|2976-3025|LRP1	6	2	1	0	1	3.5
NP_002457.1|360-409|MYBL2	6	0	0	3	1	3.5
NP_002507.1|312-361|NOVA2	6	1	0	2	1	3.5
NP_002638.2|144-193|PIK3C3	6	0	3	0	1	3.5
NP_002731.4|72-121|PRKCI	6	2	0	1	1	3.5
NP_002950.3|528-577|SORT1	6	3	0	0	1	3.5
NP_003119.2|648-697|SPTBN1	6	1	0	2	1	3.5
NP_003225.2|696-745|TFRC	6	2	1	0	1	3.5
NP_003235.1|120-169|TGIF1	6	1	2	0	1	3.5
NP_003250.3|240-289|ICAM5	6	2	0	1	1	3.5
NP_003272.3|72-121|TNNI1	6	2	1	0	1	3.5
NP_003420.2|432-481|ZNF85	6	0	0	3	1	3.5
NP_003449.2|1824-1873|BSN	6	0	1	2	1	3.5
NP_003469.2|216-265|CUL5	6	2	0	1	1	3.5
NP_003602.1|528-577|OFD1	6	1	2	0	1	3.5
NP_003909.2|336-385|GYG2	6	0	2	1	1	3.5
NP_003913.3|4344-4393|HERC1	6	0	0	3	1	3.5
NP_004231.1|480-529|TRIP10	6	0	1	2	1	3.5
NP_004446.2|24-73|EXTL1	6	2	0	1	1	3.5
NP_004465.3|CTERM|FOXD2	6	0	3	0	1	3.5
NP_004496.2|744-793|USP6	6	0	1	2	1	3.5
NP_004527.2|816-865|NAIP	6	1	0	2	1	3.5
NP_004651.2|576-625|DDX3Y	6	0	1	2	1	3.5
NP_004747.1|264-313|NUMBL	6	2	0	1	1	3.5
NP_004765.2|768-817|MED1	6	0	3	0	1	3.5
NP_004960.2|744-793|IDE	6	1	0	2	1	3.5
NP_005112.2|2088-2137|MED13	6	0	0	3	1	3.5
NP_005470.2|96-145|FRAT1	6	1	0	2	1	3.5
NP_005732.2|CTERM|ZNF263	6	2	1	0	1	3.5
NP_005855.1|480-529|EFS	6	0	2	1	1	3.5
NP_005907.3|96-145|MCM7	6	2	0	1	1	3.5
NP_005959.2|552-601|HNRNPM	6	0	1	2	1	3.5
NP_006313.1|384-433|TUBGCP3	6	2	0	1	1	3.5
NP_006336.3|72-121|SLC30A9	6	0	2	1	1	3.5
NP_006412.2|1344-1393|ARFGEF1	6	1	0	2	1	3.5
NP_008877.1|1224-1273|SPTBN2	6	0	1	2	1	3.5
NP_008884.1|96-145|UPK3A	6	1	2	0	1	3.5
NP_008948.1|72-121|SOX30	6	0	1	2	1	3.5
NP_008958.2|888-937|TOPBP1	6	2	1	0	1	3.5
NP_008998.1|240-289|KAT7	6	2	0	1	1	3.5
NP_009044.2|216-265|TCHH	6	1	2	0	1	3.5
NP_009054.5|CTERM|USH2A	6	0	1	2	1	3.5
NP_009055.2|1992-2041|UTRN	6	2	1	0	1	3.5
NP_009087.1|168-217|ZXDA	6	0	1	2	1	3.5
NP_054889.2|120-169|GTPBP8	6	0	1	2	1	3.5
NP_055646.2|1896-1945|TRANK1	6	1	2	0	1	3.5
NP_055799.2|192-241|CEP131	6	0	3	0	1	3.5
NP_055799.2|840-889|CEP131	6	1	2	0	1	3.5
NP_055975.1|264-313|PMPCA	6	0	1	2	1	3.5
NP_056053.1|792-841|WWC1	6	2	1	0	1	3.5
NP_056097.1|696-745|CLASP1	6	1	2	0	1	3.5
NP_056150.1|1344-1393|MED13L	6	1	2	0	1	3.5
NP_056307.3|936-985|C15orf39	6	1	2	0	1	3.5
NP_056342.3|648-697|TBC1D10B	6	0	1	2	1	3.5
NP_056670.2|264-313|MBD1	6	1	2	0	1	3.5
NP_057232.2|1752-1801|SHANK1	6	0	2	1	1	3.5
NP_057339.1|144-193|FAM8A1	6	2	0	1	1	3.5
NP_057345.2|312-361|TUBD1	6	1	2	0	1	3.5
NP_057359.2|48-97|SELENOT	6	0	3	0	1	3.5
NP_057415.1|360-409|ZNF639	6	1	2	0	1	3.5
NP_057699.2|CTERM|SLC6A13	6	0	1	2	1	3.5
NP_059990.2|624-673|MPHOSPH8	6	1	2	0	1	3.5
NP_060104.2|240-289|KCTD9	6	2	1	0	1	3.5
NP_060173.1|72-121|FBXL12	6	1	0	2	1	3.5
NP_060177.2|720-769|ASAP3	6	0	1	2	1	3.5
NP_060276.2|168-217|LIME1	6	0	1	2	1	3.5
NP_060404.4|912-961|PHIP	6	0	0	3	1	3.5
NP_060708.1|360-409|AGK	6	2	1	0	1	3.5
NP_060729.2|72-121|TTC17	6	0	2	1	1	3.5
NP_061734.1|696-745|PCDHA8	6	0	3	0	1	3.5
NP_065767.1|480-529|GRAMD1B	6	2	1	0	1	3.5
NP_065769.3|1032-1081|USP31	6	0	2	1	1	3.5
NP_065798.2|960-1009|ZNF608	6	0	3	0	1	3.5
NP_065931.3|216-265|ZNF530	6	0	1	2	1	3.5
NP_071376.1|792-841|TNN	6	0	2	1	1	3.5
NP_071398.3|1344-1393|PRDM15	6	0	2	1	1	3.5
NP_073585.8|408-457|TNS3	6	0	2	1	1	3.5
NP_075045.2|528-577|PAPOLG	6	2	1	0	1	3.5
NP_076423.2|0-49|FUNDC2	6	0	3	0	1	3.5
NP_077295.1|48-97|C1orf35	6	0	2	1	1	3.5
NP_078875.4|96-145|RHBDF2	6	2	1	0	1	3.5
NP_078920.2|48-97|RIOX1	6	1	2	0	1	3.5
NP_078966.2|6672-6721|MUC16	6	0	3	0	1	3.5
NP_079005.3|552-601|MYH14	6	1	2	0	1	3.5
NP_085125.1|384-433|CYP2S1	6	1	0	2	1	3.5
NP_085150.1|888-937|KDM7A	6	0	1	2	1	3.5
NP_113649.1|24-73|CRISPLD1	6	2	0	1	1	3.5
NP_114103.2|0-49|CACNG6	6	0	0	3	1	3.5
NP_114119.2|696-745|ESYT3	6	2	0	1	1	3.5
NP_114152.3|576-625|AGAP3	6	0	3	0	1	3.5
NP_115597.3|936-985|CHD6	6	0	1	2	1	3.5
NP_115829.1|0-49|ZNF527	6	1	0	2	1	3.5
NP_115873.1|456-505|GHDC	6	2	1	0	1	3.5
NP_116221.3|408-457|LRP11	6	2	0	1	1	3.5
NP_150241.2|480-529|PML	6	0	1	2	1	3.5
NP_150643.2|48-97|LRP8	6	1	2	0	1	3.5
NP_150643.2|552-601|LRP8	6	2	0	1	1	3.5
NP_203744.1|96-145|MICALL1	6	2	0	1	1	3.5
NP_219488.1|96-145|TMEM259	6	0	0	3	1	3.5
NP_570971.1|432-481|OTUD7A	6	2	1	0	1	3.5
NP_596869.4|22872-22921|TTN	6	1	0	2	1	3.5
NP_619520.1|288-337|DHX30	6	0	0	3	1	3.5
NP_620687.2|144-193|ADAMTS16	6	2	1	0	1	3.5
NP_624361.1|1008-1057|ARID1A	6	1	0	2	1	3.5
NP_653176.2|216-265|CAPN13	6	2	1	0	1	3.5
NP_653306.1|240-289|TEKT4	6	0	0	3	1	3.5
NP_660142.1|384-433|JAG2	6	1	2	0	1	3.5
NP_660306.1|480-529|SPATA18	6	2	1	0	1	3.5
NP_666500.1|120-169|MRPL4	6	1	2	0	1	3.5
NP_689760.2|360-409|BTNL9	6	0	2	1	1	3.5
NP_689851.1|CTERM|CCER1	6	0	3	0	1	3.5
NP_689956.2|192-241|BRAT1	6	2	0	1	1	3.5
NP_689976.2|168-217|AKNAD1	6	0	0	3	1	3.5
NP_690007.1|0-49|HIF3A	6	0	0	3	1	3.5
NP_722517.3|48-97|CACUL1	6	0	0	3	1	3.5
NP_733934.1|CTERM|MRPL11	6	0	1	2	1	3.5
NP_783200.1|168-217|CNTN4	6	2	1	0	1	3.5
NP_787114.2|120-169|CRIPAK	6	1	2	0	1	3.5
NP_789847.1|0-49|PDLIM2	6	0	0	3	1	3.5
NP_848519.1|144-193|CDK20	6	1	0	2	1	3.5
NP_849150.3|840-889|SPATA31E1	6	1	0	2	1	3.5
NP_872312.2|CTERM|MAGEB10	6	3	0	0	1	3.5
NP_872363.1|912-961|BCL9L	6	0	0	3	1	3.5
NP_872418.1|120-169|GATD1	6	0	1	2	1	3.5
NP_878901.2|96-145|CREB5	6	3	0	0	1	3.5
NP_892118.1|216-265|DLGAP4	6	1	2	0	1	3.5
NP_898898.1|48-97|CYP2U1	6	3	0	0	1	3.5
NP_937879.1|1464-1513|ARHGEF11	6	1	0	2	1	3.5
NP_938011.1|1248-1297|NHS	6	0	3	0	1	3.5
NP_938020.2|168-217|BCLAF3	6	1	0	2	1	3.5
NP_940900.2|72-121|C11orf53	6	2	1	0	1	3.5
NP_942131.1|624-673|ACACA	6	0	1	2	1	3.5
NP_954856.1|CTERM|CACNB1	6	0	2	1	1	3.5
NP_996743.1|648-697|TACC2	6	3	0	0	1	3.5
NP_996777.2|456-505|ZNF790	6	2	1	0	1	3.5
NP_997244.4|1584-1633|FREM2	6	0	3	0	1	3.5
NP_997244.4|2928-2977|FREM2	6	0	1	2	1	3.5
sp|A2VDJ0-2|T131L_HUMAN|240-289|TMEM131L	6	1	2	0	1	3.5
sp|B1ANS9|WDR64_HUMAN|960-1009|WDR64	6	2	0	1	1	3.5
sp|P01892|1A02_HUMAN|72-121|HLA-A	6	0	1	2	1	3.5
sp|P12036|NFH_HUMAN|960-1009|NEFH	6	1	0	2	1	3.5
sp|P56524-2|HDAC4_HUMAN|120-169|HDAC4	6	1	0	2	1	3.5
sp|P84550-2|SKOR1_HUMAN|144-193|SKOR1	6	0	1	2	1	3.5
sp|Q13976-3|KGP1_HUMAN|96-145|PRKG1	6	0	3	0	1	3.5
sp|Q2KHR3-2|QSER1_HUMAN|264-313|QSER1	6	0	3	0	1	3.5
sp|Q460N5-5|PAR14_HUMAN|672-721|PARP14	6	2	0	1	1	3.5
sp|Q5IJ48-3|CRUM2_HUMAN|216-265|CRB2	6	2	1	0	1	3.5
sp|Q6PI47-3|KCD18_HUMAN|96-145|KCTD18	6	1	0	2	1	3.5
sp|Q6UXS9-3|CASPC_HUMAN|144-193|CASP12	6	0	3	0	1	3.5
sp|Q6ZVZ8-2|ASB18_HUMAN|144-193|ASB18	6	2	1	0	1	3.5
sp|Q6ZW05-3|PTHD4_HUMAN|288-337|PTCHD4	6	0	2	1	1	3.5
sp|Q86U86-8|PB1_HUMAN|648-697|PBRM1	6	2	0	1	1	3.5
sp|Q8N319|CF223_HUMAN|CTERM|C6orf223	6	3	0	0	1	3.5
sp|Q8NDY8-2|TMM52_HUMAN|96-145|TMEM52	6	0	1	2	1	3.5
sp|Q8TAF3-5|WDR48_HUMAN|24-73|WDR48	6	1	0	2	1	3.5
sp|Q8TDL5-2|BPIB1_HUMAN|24-73|BPIFB1	6	0	0	3	1	3.5
sp|Q8TF17-5|S3TC2_HUMAN|360-409|SH3TC2	6	2	1	0	1	3.5
sp|Q8WUI4-8|HDAC7_HUMAN|0-49|HDAC7	6	0	1	2	1	3.5
sp|Q8WX93|PALLD_HUMAN|936-985|PALLD	6	2	0	1	1	3.5
sp|Q92614-2|MY18A_HUMAN|648-697|MYO18A	6	0	2	1	1	3.5
sp|Q92835-3|SHIP1_HUMAN|864-913|INPP5D	6	0	2	1	1	3.5
sp|Q9BY43-2|CHM4A_HUMAN|72-121|CHMP4A	6	1	2	0	1	3.5
sp|Q9HBH0-2|RHOF_HUMAN|120-169|RHOF	6	0	1	2	1	3.5
sp|Q9ULM0-2|PKHH1_HUMAN|144-193|PLEKHH1	6	0	1	2	1	3.5
sp|Q9UPX8|SHAN2_HUMAN|600-649|SHANK2	6	2	0	1	1	3.5
sp|Q9Y4B5|MTCL1_HUMAN|1704-1753|MTCL1	6	0	1	2	1	3.5
sp|Q9Y6X6-4|MYO16_HUMAN|552-601|MYO16	6	1	2	0	1	3.5
NP_001001671.3|888-937|MAP3K15	14	3	5	2	3.33333	3.46154
NP_001012415.3|CTERM|SOHLH1	14	0	6	4	3.33333	3.46154
NP_001035863.1|984-1033|CEP170	14	1	8	1	3.33333	3.46154
NP_001070650.1|336-385|FSCN2	14	2	4	4	3.33333	3.46154
NP_001191819.1|CTERM|ISY1-RAB43	14	5	2	3	3.33333	3.46154
NP_001263642.1|0-49|ANKDD1B	14	2	6	2	3.33333	3.46154
NP_001273294.1|288-337|MAP7D1	14	1	4	5	3.33333	3.46154
NP_001306100.1|96-145|DPH2	14	1	3	6	3.33333	3.46154
NP_055816.2|2328-2377|SPEN	14	4	2	4	3.33333	3.46154
NP_620686.1|888-937|ADAMTS15	14	3	3	4	3.33333	3.46154
NP_001124459.1|1800-1849|DYSF	16	3	8	1	4	3.4
NP_001180355.1|168-217|SUV39H2	16	5	3	4	4	3.4
NP_001272414.1|24-73|NEURL3	16	6	3	3	4	3.4
NP_000035.2|48-97|AR	8	1	1	3	1.66667	3.375
NP_000060.2|1704-1753|CACNA1S	8	1	3	1	1.66667	3.375
NP_000079.2|1080-1129|COL1A1	8	2	0	3	1.66667	3.375
NP_000187.3|CTERM|HSD11B2	8	2	1	2	1.66667	3.375
NP_000229.1|264-313|KCNH2	8	2	1	2	1.66667	3.375
NP_000342.2|480-529|STS	8	2	1	2	1.66667	3.375
NP_000481.2|24-73|AVP	8	1	3	1	1.66667	3.375
NP_000606.3|792-841|NCAM1	8	4	1	0	1.66667	3.375
NP_000826.2|1152-1201|GRIN2C	8	3	1	1	1.66667	3.375
NP_001002244.1|144-193|ANAPC11	8	4	1	0	1.66667	3.375
NP_001002913.1|48-97|PTRH1	8	3	0	2	1.66667	3.375
NP_001003891.1|408-457|MED15	8	1	4	0	1.66667	3.375
NP_001005731.1|24-73|ITGB4	8	2	2	1	1.66667	3.375
NP_001007468.1|912-961|SFI1	8	1	1	3	1.66667	3.375
NP_001010859.1|0-49|C22orf42	8	1	3	1	1.66667	3.375
NP_001013680.1|192-241|PTX4	8	2	0	3	1.66667	3.375
NP_001014447.2|600-649|CPZ	8	0	2	3	1.66667	3.375
NP_001017915.1|1032-1081|INPP5D	8	1	4	0	1.66667	3.375
NP_001017964.1|72-121|YDJC	8	2	1	2	1.66667	3.375
NP_001019765.1|0-49|C1orf53	8	1	2	2	1.66667	3.375
NP_001027453.1|192-241|KLF10	8	2	1	2	1.66667	3.375
NP_001034965.1|24-73|SYNE4	8	0	2	3	1.66667	3.375
NP_001035145.1|CTERM|MAPK3	8	1	0	4	1.66667	3.375
NP_001035234.2|CTERM|DERPC	8	0	3	2	1.66667	3.375
NP_001035739.1|CTERM|ACP1	8	1	1	3	1.66667	3.375
NP_001035893.1|48-97|ZNF205	8	2	0	3	1.66667	3.375
NP_001073678.1|432-481|TMEM200C	8	1	2	2	1.66667	3.375
NP_001073895.1|552-601|DUSP27	8	0	3	2	1.66667	3.375
NP_001076581.2|72-121|GPD2	8	2	1	2	1.66667	3.375
NP_001089.1|408-457|ACO2	8	1	4	0	1.66667	3.375
NP_001092093.2|96-145|OBSCN	8	1	4	0	1.66667	3.375
NP_001092267.1|336-385|TOX2	8	1	2	2	1.66667	3.375
NP_001093207.1|CTERM|WDR83	8	2	2	1	1.66667	3.375
NP_001093592.1|168-217|SBNO2	8	4	0	1	1.66667	3.375
NP_001106175.1|240-289|VAX1	8	1	3	1	1.66667	3.375
NP_001106197.1|1200-1249|CEP170B	8	0	2	3	1.66667	3.375
NP_001107566.1|240-289|BLNK	8	1	3	1	1.66667	3.375
NP_001108446.1|192-241|SMTNL2	8	0	3	2	1.66667	3.375
NP_001116236.1|48-97|PPOX	8	0	1	4	1.66667	3.375
NP_001121700.2|48-97|TPRN	8	2	2	1	1.66667	3.375
NP_001121700.2|480-529|TPRN	8	1	2	2	1.66667	3.375
NP_001122317.1|0-49|SMARCA4	8	2	1	2	1.66667	3.375
NP_001128127.1|264-313|ZNF213	8	2	1	2	1.66667	3.375
NP_001128712.1|192-241|C1orf226	8	0	1	4	1.66667	3.375
NP_001129629.1|384-433|OTUD5	8	4	1	0	1.66667	3.375
NP_001129979.1|CTERM|MBD3L5	8	1	2	2	1.66667	3.375
NP_001135932.2|192-241|ASB10	8	2	2	1	1.66667	3.375
NP_001138890.1|2112-2161|TTC28	8	0	2	3	1.66667	3.375
NP_001139812.1|120-169|NKX1-2	8	1	3	1	1.66667	3.375
NP_001153774.1|1032-1081|SYNJ1	8	0	3	2	1.66667	3.375
NP_001154829.1|288-337|FCHO1	8	0	1	4	1.66667	3.375
NP_001157281.1|1416-1465|WDR81	8	0	4	1	1.66667	3.375
NP_001157578.1|72-121|MOV10L1	8	0	3	2	1.66667	3.375
NP_001166101.1|1008-1057|ARHGAP33	8	4	1	0	1.66667	3.375
NP_001166134.1|216-265|RAB40C	8	1	1	3	1.66667	3.375
NP_001166289.1|240-289|PGM1	8	0	4	1	1.66667	3.375
NP_001166934.1|864-913|KIF21A	8	2	3	0	1.66667	3.375
NP_001170781.1|1344-1393|TRPM6	8	4	1	0	1.66667	3.375
NP_001171476.1|CTERM|BHMT2	8	0	4	1	1.66667	3.375
NP_001171482.1|432-481|CDC45	8	1	3	1	1.66667	3.375
NP_001171914.1|696-745|WNK1	8	1	2	2	1.66667	3.375
NP_001180237.1|504-553|SYTL1	8	1	3	1	1.66667	3.375
NP_001180268.1|192-241|SLC13A3	8	4	1	0	1.66667	3.375
NP_001180440.1|648-697|MAP3K12	8	0	4	1	1.66667	3.375
NP_001182064.1|96-145|RNF225	8	2	2	1	1.66667	3.375
NP_001185901.1|432-481|KIAA1522	8	1	3	1	1.66667	3.375
NP_001186.1|48-97|BFSP1	8	2	1	2	1.66667	3.375
NP_001186907.1|120-169|PLSCR2	8	2	3	0	1.66667	3.375
NP_001188309.2|24-73|CNTNAP3B	8	2	1	2	1.66667	3.375
NP_001229601.2|888-937|TTC34	8	1	2	2	1.66667	3.375
NP_001229625.1|24-73|C12orf80	8	0	2	3	1.66667	3.375
NP_001230195.1|0-49|MS4A4A	8	1	3	1	1.66667	3.375
NP_001230262.1|528-577|SEZ6L2	8	3	2	0	1.66667	3.375
NP_001240841.1|720-769|TBC1D1	8	3	1	1	1.66667	3.375
NP_001254509.2|432-481|PRC1	8	1	4	0	1.66667	3.375
NP_001257389.1|48-97|ST3GAL3	8	1	1	3	1.66667	3.375
NP_001257889.1|144-193|NOSIP	8	2	1	2	1.66667	3.375
NP_001259002.1|480-529|QARS	8	2	2	1	1.66667	3.375
NP_001264301.2|120-169|KIAA2012	8	0	2	3	1.66667	3.375
NP_001264890.1|504-553|STIM1	8	2	1	2	1.66667	3.375
NP_001265157.1|48-97|RUSC1	8	2	0	3	1.66667	3.375
NP_001265559.1|168-217|C9orf43	8	2	1	2	1.66667	3.375
NP_001265868.1|720-769|ELN	8	1	3	1	1.66667	3.375
NP_001269219.1|480-529|ARHGAP27	8	2	0	3	1.66667	3.375
NP_001269668.1|72-121|OSBP2	8	3	0	2	1.66667	3.375
NP_001269831.1|840-889|TRPS1	8	2	1	2	1.66667	3.375
NP_001271214.1|912-961|INPP5J	8	1	1	3	1.66667	3.375
NP_001273044.1|144-193|THEMIS2	8	3	0	2	1.66667	3.375
NP_001275536.1|672-721|ADAMTSL4	8	1	2	2	1.66667	3.375
NP_001275709.1|168-217|MARCH10	8	0	4	1	1.66667	3.375
NP_001280134.1|576-625|MVP	8	3	2	0	1.66667	3.375
NP_001287761.1|312-361|FRMD8	8	0	3	2	1.66667	3.375
NP_001288070.1|0-49|ISCU	8	0	2	3	1.66667	3.375
NP_001290418.1|0-49|PARG	8	0	2	3	1.66667	3.375
NP_001291362.1|384-433|LOC101928841	8	4	1	0	1.66667	3.375
NP_001293070.1|288-337|SPDYE5	8	1	2	2	1.66667	3.375
NP_001305655.1|504-553|ZNF532	8	1	3	1	1.66667	3.375
NP_001306016.1|96-145|ARID5A	8	2	3	0	1.66667	3.375
NP_001308220.1|192-241|USP36	8	0	2	3	1.66667	3.375
NP_001309105.1|192-241|PDE12	8	4	0	1	1.66667	3.375
NP_001311067.1|96-145|ZBTB17	8	2	1	2	1.66667	3.375
NP_001315537.1|264-313|PTX4	8	1	1	3	1.66667	3.375
NP_001316870.1|CTERM|LIPT2	8	2	2	1	1.66667	3.375
NP_001317369.1|72-121|SMARCD2	8	0	3	2	1.66667	3.375
NP_001317449.1|672-721|TNRC6A	8	1	2	2	1.66667	3.375
NP_001317449.1|96-145|TNRC6A	8	1	3	1	1.66667	3.375
NP_001317553.1|48-97|CUL4B	8	3	1	1	1.66667	3.375
NP_001317601.1|192-241|LIMCH1	8	1	2	2	1.66667	3.375
NP_001333008.1|168-217|TP53I13	8	2	3	0	1.66667	3.375
NP_001333050.1|24-73|SNORC	8	2	2	1	1.66667	3.375
NP_001339895.1|336-385|DENND1A	8	2	1	2	1.66667	3.375
NP_001341189.1|552-601|ANK2	8	1	3	1	1.66667	3.375
NP_001352934.1|192-241|ADGRL2	8	2	0	3	1.66667	3.375
NP_001353213.1|1824-1873|GOLGB1	8	2	1	2	1.66667	3.375
NP_001356596.1|456-505|BICDL2	8	3	1	1	1.66667	3.375
NP_003904.3|408-457|PRPF4B	8	0	2	3	1.66667	3.375
NP_004295.2|1248-1297|ALK	8	1	4	0	1.66667	3.375
NP_004515.2|408-457|LLGL2	8	2	2	1	1.66667	3.375
NP_005929.2|384-433|FOXO4	8	1	2	2	1.66667	3.375
NP_006028.2|240-289|HDAC4	8	4	1	0	1.66667	3.375
NP_006625.1|24-73|VAMP5	8	3	1	1	1.66667	3.375
NP_008894.2|CTERM|ZNF22	8	3	1	1	1.66667	3.375
NP_031382.2|1296-1345|LAMB4	8	5	0	0	1.66667	3.375
NP_031391.2|384-433|PADI2	8	1	0	4	1.66667	3.375
NP_054699.2|480-529|DDR1	8	2	2	1	1.66667	3.375
NP_054784.2|CTERM|ASTE1	8	0	2	3	1.66667	3.375
NP_054786.2|24-73|MACROD1	8	2	2	1	1.66667	3.375
NP_054787.2|72-121|PSORS1C1	8	3	2	0	1.66667	3.375
NP_054878.5|1488-1537|SETD2	8	2	1	2	1.66667	3.375
NP_055087.2|720-769|ADAMTS7	8	4	1	0	1.66667	3.375
NP_055736.2|1128-1177|ADGRL1	8	1	0	4	1.66667	3.375
NP_056280.2|1104-1153|GEMIN5	8	2	0	3	1.66667	3.375
NP_057507.2|336-385|ZNF219	8	3	2	0	1.66667	3.375
NP_065706.2|168-217|JPH3	8	1	1	3	1.66667	3.375
NP_066274.2|144-193|CTAG2	8	1	3	1	1.66667	3.375
NP_068839.1|0-49|ITM2B	8	1	2	2	1.66667	3.375
NP_110426.4|168-217|YIPF5	8	1	0	4	1.66667	3.375
NP_113654.4|1080-1129|TRAPPC9	8	2	2	1	1.66667	3.375
NP_612372.1|240-289|CEP95	8	1	2	2	1.66667	3.375
NP_620688.2|144-193|ADAMTS17	8	2	3	0	1.66667	3.375
NP_663162.1|216-265|OSBPL3	8	0	0	5	1.66667	3.375
NP_996803.2|960-1009|MAMDC4	8	3	0	2	1.66667	3.375
sp|A9Z1Z3|FR1L4_HUMAN|720-769|FER1L4	8	0	3	2	1.66667	3.375
sp|Q00987-4|MDM2_HUMAN|72-121|MDM2	8	5	0	0	1.66667	3.375
sp|Q5VX52|SPAT1_HUMAN|CTERM|SPATA1	8	4	0	1	1.66667	3.375
sp|Q96GN5-2|CDA7L_HUMAN|120-169|CDCA7L	8	1	1	3	1.66667	3.375
sp|Q96N53|CK037_HUMAN|72-121|LINC00167	8	2	3	0	1.66667	3.375
sp|Q9BU19-4|ZN692_HUMAN|CTERM|ZNF692	8	0	4	1	1.66667	3.375
sp|Q9H6Y5-2|MAGIX_HUMAN|48-97|MAGIX	8	1	3	1	1.66667	3.375
NP_001243846.1|0-49|C16orf95	18	4	8	2	4.66667	3.35294
NP_000011.2|168-217|ACVRL1	10	3	4	0	2.33333	3.3
NP_000254.2|456-505|NAGLU	10	1	5	1	2.33333	3.3
NP_000276.2|384-433|PEPD	10	1	3	3	2.33333	3.3
NP_000917.3|48-97|PGR	10	1	4	2	2.33333	3.3
NP_000970.1|96-145|RPL18	10	3	2	2	2.33333	3.3
NP_001004334.3|1728-1777|GPR179	10	3	3	1	2.33333	3.3
NP_001010881.1|168-217|C1orf167	10	3	1	3	2.33333	3.3
NP_001013649.2|312-361|NHSL2	10	2	3	2	2.33333	3.3
NP_001018047.1|2928-2977|VPS13A	10	4	2	1	2.33333	3.3
NP_001032412.2|288-337|HELZ2	10	2	2	3	2.33333	3.3
NP_001074001.1|768-817|TMC3	10	2	4	1	2.33333	3.3
NP_001123500.1|96-145|CLK3	10	2	4	1	2.33333	3.3
NP_001128179.1|216-265|SARDH	10	3	3	1	2.33333	3.3
NP_001128522.1|1128-1177|IGSF9	10	1	4	2	2.33333	3.3
NP_001128668.1|96-145|C10orf71	10	1	3	3	2.33333	3.3
NP_001136020.1|0-49|RAD54L	10	2	2	3	2.33333	3.3
NP_001138422.1|264-313|SSC5D	10	1	5	1	2.33333	3.3
NP_001139806.1|1056-1105|NACAD	10	2	1	4	2.33333	3.3
NP_001157145.1|336-385|WDR81	10	2	2	3	2.33333	3.3
NP_001164185.1|24-73|BCAR1	10	5	0	2	2.33333	3.3
NP_001193538.1|144-193|SELPLG	10	1	2	4	2.33333	3.3
NP_001254537.1|528-577|FAM189B	10	2	3	2	2.33333	3.3
NP_001257293.1|744-793|ALDH1L1	10	0	6	1	2.33333	3.3
NP_001265251.1|120-169|MOBP	10	3	3	1	2.33333	3.3
NP_001287741.1|CTERM|FGF22	10	3	4	0	2.33333	3.3
NP_001291744.1|24-73|CIC	10	1	4	2	2.33333	3.3
NP_001304824.1|312-361|PARP10	10	4	1	2	2.33333	3.3
NP_001307114.1|72-121|ZNF326	10	2	0	5	2.33333	3.3
NP_001307280.1|1272-1321|TRPM2	10	5	1	1	2.33333	3.3
NP_001308655.1|96-145|LOC101928120	10	1	1	5	2.33333	3.3
NP_005138.3|408-457|DNAJA3	10	3	3	1	2.33333	3.3
NP_036415.1|120-169|KCNG2	10	3	0	4	2.33333	3.3
NP_056340.2|408-457|IBTK	10	0	7	0	2.33333	3.3
NP_061875.2|0-49|ETAA1	10	4	0	3	2.33333	3.3
NP_066358.2|144-193|ZNF14	10	1	4	2	2.33333	3.3
NP_110394.3|1080-1129|AKNA	10	3	2	2	2.33333	3.3
NP_115517.1|144-193|NSRP1	10	1	5	1	2.33333	3.3
NP_115971.2|840-889|USP32	10	3	4	0	2.33333	3.3
NP_689614.2|24-73|PDCL2	10	1	1	5	2.33333	3.3
NP_955459.2|528-577|ZFP64	10	3	4	0	2.33333	3.3
sp|Q01433|AMPD2_HUMAN|0-49|AMPD2	10	4	0	3	2.33333	3.3
NP_001004023.1|480-529|DYRK3	12	8	0	1	3	3.25
NP_001007535.1|168-217|C3orf56	12	3	2	4	3	3.25
NP_001013860.1|1368-1417|CARMIL2	12	4	4	1	3	3.25
NP_001035373.1|240-289|DMRTC2	12	3	4	2	3	3.25
NP_001073932.1|3312-3361|DYNC2H1	12	1	2	6	3	3.25
NP_001107228.1|384-433|TYMP	12	1	4	4	3	3.25
NP_001138502.1|24-73|TOPAZ1	12	4	3	2	3	3.25
NP_001154826.1|72-121|PLEKHA4	12	4	3	2	3	3.25
NP_001156729.1|1008-1057|PLXNB3	12	4	3	2	3	3.25
NP_001158311.1|72-121|FANCD2OS	12	1	5	3	3	3.25
NP_001166987.1|648-697|MAP7D3	12	6	1	2	3	3.25
NP_001188401.1|384-433|CORO7/CORO7-PAM16	12	1	5	3	3	3.25
NP_001239333.1|CTERM|TMEM249	12	5	4	0	3	3.25
NP_001242997.1|216-265|NOXA1	12	2	0	7	3	3.25
NP_001273144.1|CTERM|RITA1	12	3	1	5	3	3.25
NP_001276340.1|24-73|FAM104A	12	3	1	5	3	3.25
NP_001276340.1|CTERM|FAM104A	12	2	3	4	3	3.25
NP_001296812.1|456-505|GNAS	12	2	2	5	3	3.25
NP_001305253.1|1848-1897|NUP214	12	2	5	2	3	3.25
NP_001319.1|384-433|CTBP1	12	1	7	1	3	3.25
NP_005745.1|384-433|G3BP1	12	2	2	5	3	3.25
NP_001161851.1|48-97|ZIC4	14	5	1	5	3.66667	3.21429
NP_001239548.1|144-193|LCN1	14	3	5	3	3.66667	3.21429
NP_001287967.1|768-817|BCLAF1	14	4	2	5	3.66667	3.21429
NP_001303880.1|48-97|GPALPP1	14	5	5	1	3.66667	3.21429
NP_001129743.2|96-145|NKX2-6	16	2	7	4	4.33333	3.1875
NP_001269889.1|288-337|CCAR1	16	3	7	3	4.33333	3.1875
NP_000083.3|1320-1369|COL4A4	6	0	1	3	1.33333	3
NP_000083.3|840-889|COL4A4	6	1	1	2	1.33333	3
NP_000088.3|288-337|CPOX	6	2	1	1	1.33333	3
NP_000129.3|2208-2257|FBN1	6	0	3	1	1.33333	3
NP_000171.1|936-985|GUCY2D	6	2	2	0	1.33333	3
NP_000177.2|432-481|CFH	6	0	1	3	1.33333	3
NP_000206.2|696-745|JAK3	6	2	1	1	1.33333	3
NP_000247.2|480-529|MYBPC3	6	1	2	1	1.33333	3
NP_000374.1|312-361|AIRE	6	1	2	1	1.33333	3
NP_000384.2|336-385|COL5A2	6	2	2	0	1.33333	3
NP_000425.1|288-337|NEU1	6	3	0	1	1.33333	3
NP_000436.2|24-73|PLEC	6	2	2	0	1.33333	3
NP_000444.1|192-241|SLC5A5	6	3	1	0	1.33333	3
NP_000510.1|24-73|HBD	6	0	1	3	1.33333	3
NP_000587.1|24-73|IGFBP1	6	4	0	0	1.33333	3
NP_000601.3|216-265|CD44	6	0	3	1	1.33333	3
NP_000695.2|384-433|ATP4A	6	1	1	2	1.33333	3
NP_000776.1|216-265|CYP27B1	6	2	0	2	1.33333	3
NP_000834.2|96-145|GRM6	6	0	3	1	1.33333	3
NP_000932.3|480-529|POR	6	2	2	0	1.33333	3
NP_000959.2|264-313|RPL4	6	0	2	2	1.33333	3
NP_001002251.2|CTERM|ARL6IP4	6	3	0	1	1.33333	3
NP_001002758.1|72-121|PRY2	6	0	0	4	1.33333	3
NP_001002901.1|168-217|FCRLB	6	0	3	1	1.33333	3
NP_001003692.1|CTERM|ZMAT5	6	1	2	1	1.33333	3
NP_001003787.1|24-73|STRADA	6	3	1	0	1.33333	3
NP_001003801.1|24-73|SMARCD3	6	1	2	1	1.33333	3
NP_001003943.1|72-121|BMF	6	1	2	1	1.33333	3
NP_001007472.2|576-625|TRPM3	6	0	0	4	1.33333	3
NP_001009931.1|2280-2329|HRNR	6	0	0	4	1.33333	3
NP_001010855.1|672-721|PIK3R6	6	1	2	1	1.33333	3
NP_001010938.2|744-793|TNK2	6	2	2	0	1.33333	3
NP_001012651.1|72-121|IL32	6	1	1	2	1.33333	3
NP_001013757.1|240-289|FOXB2	6	0	1	3	1.33333	3
NP_001013864.1|CTERM|C8orf58	6	2	1	1	1.33333	3
NP_001013865.1|648-697|SLTM	6	3	1	0	1.33333	3
NP_001015055.1|96-145|RTKN	6	0	3	1	1.33333	3
NP_001018126.1|192-241|CAVIN4	6	0	4	0	1.33333	3
NP_001020402.1|264-313|KPRP	6	1	1	2	1.33333	3
NP_001025054.1|288-337|PCARE	6	0	4	0	1.33333	3
NP_001025483.1|216-265|CERKL	6	0	1	3	1.33333	3
NP_001032519.1|120-169|RUFY3	6	2	2	0	1.33333	3
NP_001032895.2|408-457|NCKAP5L	6	0	3	1	1.33333	3
NP_001032961.1|1128-1177|REV1	6	2	1	1	1.33333	3
NP_001034708.1|456-505|PRMT5	6	1	2	1	1.33333	3
NP_001034792.4|3096-3145|NBPF10	6	0	2	2	1.33333	3
NP_001034796.1|24-73|ENTR1	6	1	2	1	1.33333	3
NP_001034842.2|984-1033|EML6	6	1	3	0	1.33333	3
NP_001034860.1|48-97|CBLN3	6	1	0	3	1.33333	3
NP_001034965.1|96-145|SYNE4	6	0	2	2	1.33333	3
NP_001035112.1|192-241|SIRPA	6	0	1	3	1.33333	3
NP_001035194.1|72-121|MUC17	6	0	0	4	1.33333	3
NP_001035207.1|744-793|ARAP1	6	0	2	2	1.33333	3
NP_001035987.1|336-385|SPRED3	6	1	2	1	1.33333	3
NP_001035987.1|72-121|SPRED3	6	0	4	0	1.33333	3
NP_001036050.1|240-289|CD1E	6	1	1	2	1.33333	3
NP_001036128.1|0-49|PLEKHG5	6	2	1	1	1.33333	3
NP_001036146.1|1200-1249|RERE	6	0	1	3	1.33333	3
NP_001036146.1|792-841|RERE	6	3	1	0	1.33333	3
NP_001037770.1|384-433|SMAP1	6	1	2	1	1.33333	3
NP_001041664.1|96-145|RCC1	6	0	1	3	1.33333	3
NP_001041665.1|1104-1153|HIPK3	6	1	2	1	1.33333	3
NP_001070965.1|96-145|PRR3	6	1	0	3	1.33333	3
NP_001073870.1|96-145|PPM1N	6	2	1	1	1.33333	3
NP_001073880.1|552-601|ZNF433	6	0	0	4	1.33333	3
NP_001073943.1|816-865|C2orf78	6	1	2	1	1.33333	3
NP_001073964.2|192-241|TNRC18	6	2	2	0	1.33333	3
NP_001073964.2|768-817|TNRC18	6	0	2	2	1.33333	3
NP_001073997.2|72-121|C3orf84	6	2	0	2	1.33333	3
NP_001075424.1|456-505|RGS9	6	0	3	1	1.33333	3
NP_001077071.1|1248-1297|PTCH1	6	1	2	1	1.33333	3
NP_001077362.1|168-217|STRN3	6	1	2	1	1.33333	3
NP_001077382.1|CTERM|WBP1L	6	2	2	0	1.33333	3
NP_001078921.3|864-913|SPATA31A1	6	1	0	3	1.33333	3
NP_001087239.2|72-121|SFTPA1	6	2	0	2	1.33333	3
NP_001091964.1|96-145|ZNF419	6	2	0	2	1.33333	3
NP_001096127.1|192-241|ZNF836	6	1	0	3	1.33333	3
NP_001096617.1|1008-1057|GIGYF2	6	2	1	1	1.33333	3
NP_001096654.1|600-649|FMN1	6	2	2	0	1.33333	3
NP_001098547.3|624-673|MECOM	6	0	1	3	1.33333	3
NP_001098549.2|0-49|FBRS	6	2	2	0	1.33333	3
NP_001099033.1|144-193|CCHCR1	6	1	2	1	1.33333	3
NP_001100.3|672-721|ADAM8	6	2	2	0	1.33333	3
NP_001104595.1|1392-1441|IQSEC2	6	0	4	0	1.33333	3
NP_001104792.1|CTERM|DDX54	6	2	1	1	1.33333	3
NP_001107228.1|264-313|TYMP	6	1	1	2	1.33333	3
NP_001107228.1|312-361|TYMP	6	3	1	0	1.33333	3
NP_001107648.1|120-169|AEBP2	6	1	1	2	1.33333	3
NP_001108479.1|0-49|LIN54	6	2	1	1	1.33333	3
NP_001115.1|0-49|ADM	6	3	1	0	1.33333	3
NP_001119526.1|144-193|CASK	6	3	0	1	1.33333	3
NP_001119526.1|600-649|CASK	6	2	1	1	1.33333	3
NP_001120650.1|600-649|PIGG	6	1	0	3	1.33333	3
NP_001120689.1|216-265|SMAD9	6	2	2	0	1.33333	3
NP_001120929.1|432-481|CRY2	6	1	2	1	1.33333	3
NP_001120982.1|360-409|APC	6	1	1	2	1.33333	3
NP_001121700.2|624-673|TPRN	6	0	2	2	1.33333	3
NP_001122327.1|240-289|GTPBP3	6	1	1	2	1.33333	3
NP_001124296.1|720-769|SUPT5H	6	1	2	1	1.33333	3
NP_001124432.1|888-937|PLCH1	6	2	2	0	1.33333	3
NP_001124490.1|408-457|CIZ1	6	2	1	1	1.33333	3
NP_001128243.1|552-601|SLC12A5	6	1	2	1	1.33333	3
NP_001128243.1|936-985|SLC12A5	6	0	3	1	1.33333	3
NP_001128246.1|72-121|KLC2	6	1	0	3	1.33333	3
NP_001129062.1|336-385|ZNF577	6	0	1	3	1.33333	3
NP_001129419.1|CTERM|URM1	6	0	4	0	1.33333	3
NP_001129479.1|0-49|FXYD3	6	1	0	3	1.33333	3
NP_001129625.1|264-313|ATF6B	6	0	3	1	1.33333	3
NP_001130010.1|648-697|ACAD10	6	1	3	0	1.33333	3
NP_001134.1|120-169|AMELY	6	0	0	4	1.33333	3
NP_001136157.1|2016-2065|ARHGAP32	6	2	1	1	1.33333	3
NP_001136279.1|CTERM|ACOXL	6	0	0	4	1.33333	3
NP_001137414.1|96-145|RBM24	6	3	0	1	1.33333	3
NP_001137446.1|552-601|ASAH2	6	2	1	1	1.33333	3
NP_001137544.1|216-265|UBAC2	6	4	0	0	1.33333	3
NP_001138372.1|CTERM|MIEF2	6	1	2	1	1.33333	3
NP_001138450.1|288-337|MTHFD2L	6	2	1	1	1.33333	3
NP_001138467.1|168-217|CCDC85C	6	2	2	0	1.33333	3
NP_001138469.1|120-169|ITGA7	6	1	2	1	1.33333	3
NP_001138678.1|1296-1345|KIAA1671	6	1	2	1	1.33333	3
NP_001138820.1|0-49|KDM8	6	3	0	1	1.33333	3
NP_001138872.1|CTERM|ADAD2	6	2	0	2	1.33333	3
NP_001138874.1|624-673|FAM71E2	6	3	0	1	1.33333	3
NP_001139114.1|648-697|RUBCN	6	3	1	0	1.33333	3
NP_001139138.1|96-145|GLG1	6	0	0	4	1.33333	3
NP_001139266.1|24-73|ANTXR2	6	0	1	3	1.33333	3
NP_001139669.1|4872-4921|CCDC168	6	0	0	4	1.33333	3
NP_001155091.1|24-73|DUS3L	6	2	0	2	1.33333	3
NP_001156758.1|192-241|EWSR1	6	1	1	2	1.33333	3
NP_001157262.1|288-337|PTBP3	6	0	3	1	1.33333	3
NP_001157782.1|48-97|FAM166B	6	0	0	4	1.33333	3
NP_001157790.1|1728-1777|FLNB	6	2	0	2	1.33333	3
NP_001157934.1|2640-2689|MUC12	6	1	3	0	1.33333	3
NP_001157961.1|552-601|ADAM8	6	2	0	2	1.33333	3
NP_001158.2|144-193|XIAP	6	1	2	1	1.33333	3
NP_001158058.1|1200-1249|IGFN1	6	2	0	2	1.33333	3
NP_001158058.1|2160-2209|IGFN1	6	0	1	3	1.33333	3
NP_001158058.1|792-841|IGFN1	6	2	2	0	1.33333	3
NP_001158289.1|144-193|ACIN1	6	1	2	1	1.33333	3
NP_001158503.1|96-145|DTYMK	6	2	0	2	1.33333	3
NP_001159528.1|360-409|PEPD	6	1	2	1	1.33333	3
NP_001159752.1|96-145|MUSK	6	3	0	1	1.33333	3
NP_001160051.1|24-73|AANAT	6	1	1	2	1.33333	3
NP_001161143.1|168-217|LPP	6	2	1	1	1.33333	3
NP_001164100.1|1752-1801|CHD8	6	0	4	0	1.33333	3
NP_001164186.1|336-385|BCAR1	6	2	1	1	1.33333	3
NP_001166127.1|744-793|ZFYVE28	6	1	0	3	1.33333	3
NP_001166140.1|432-481|ZNF668	6	1	2	1	1.33333	3
NP_001166175.1|336-385|GGA3	6	2	2	0	1.33333	3
NP_001171577.1|456-505|ZNF185	6	2	1	1	1.33333	3
NP_001171586.1|0-49|ZNF185	6	0	2	2	1.33333	3
NP_001171853.1|384-433|PNMA5	6	2	1	1	1.33333	3
NP_001171928.1|1608-1657|MARF1	6	2	1	1	1.33333	3
NP_001172022.1|144-193|NIT1	6	3	1	0	1.33333	3
NP_001180384.1|CTERM|NSUN2	6	3	0	1	1.33333	3
NP_001180395.1|408-457|KANSL1	6	2	1	1	1.33333	3
NP_001180453.1|0-49|RIPOR1	6	1	0	3	1.33333	3
NP_001180461.1|24-73|RAB42	6	2	2	0	1.33333	3
NP_001181866.1|888-937|POGZ	6	0	3	1	1.33333	3
NP_001182356.1|168-217|SRSF2	6	0	2	2	1.33333	3
NP_001182457.1|48-97|TPBGL	6	0	4	0	1.33333	3
NP_001184036.1|360-409|SCHIP1	6	2	0	2	1.33333	3
NP_001185538.1|360-409|MAP7	6	2	0	2	1.33333	3
NP_001185543.1|480-529|MAP7	6	1	2	1	1.33333	3
NP_001186442.1|CTERM|TGIF2	6	1	3	0	1.33333	3
NP_001186710.1|264-313|POC1B-GALNT4	6	0	0	4	1.33333	3
NP_001186985.1|24-73|NPL	6	0	0	4	1.33333	3
NP_001191147.1|816-865|NOS1	6	3	0	1	1.33333	3
NP_001191802.1|168-217|NPEPL1	6	3	1	0	1.33333	3
NP_001193501.1|72-121|SORCS1	6	2	1	1	1.33333	3
NP_001193921.1|96-145|NR1H4	6	0	2	2	1.33333	3
NP_001193927.1|864-913|ZNRF3	6	0	2	2	1.33333	3
NP_001193933.1|CTERM|UGT2B28	6	2	1	1	1.33333	3
NP_001193962.1|192-241|RNF40	6	0	1	3	1.33333	3
NP_001193985.1|96-145|DNMT3B	6	4	0	0	1.33333	3
NP_001201838.1|528-577|ZNF48	6	1	0	3	1.33333	3
NP_001229341.1|480-529|AHRR	6	0	1	3	1.33333	3
NP_001229723.1|408-457|SNAP91	6	2	0	2	1.33333	3
NP_001229838.1|168-217|RSPO1	6	0	2	2	1.33333	3
NP_001229936.1|360-409|PROX2	6	2	1	1	1.33333	3
NP_001230075.1|96-145|NVL	6	0	1	3	1.33333	3
NP_001230280.1|24-73|NUB1	6	1	2	1	1.33333	3
NP_001230405.1|264-313|STARD13	6	1	2	1	1.33333	3
NP_001231745.1|336-385|FOXP1	6	1	3	0	1.33333	3
NP_001238817.1|432-481|ASPSCR1	6	1	3	0	1.33333	3
NP_001239031.1|792-841|KIF21B	6	2	0	2	1.33333	3
NP_001240286.1|672-721|TIE1	6	0	3	1	1.33333	3
NP_001240630.1|1248-1297|ERBIN	6	3	1	0	1.33333	3
NP_001240764.1|72-121|IGFBP7	6	1	3	0	1.33333	3
NP_001240764.1|96-145|IGFBP7	6	2	1	1	1.33333	3
NP_001240813.1|312-361|ALPK1	6	2	2	0	1.33333	3
NP_001242904.1|48-97|PIWIL3	6	1	1	2	1.33333	3
NP_001242997.1|144-193|NOXA1	6	2	1	1	1.33333	3
NP_001243000.2|1800-1849|RNF213	6	2	0	2	1.33333	3
NP_001243022.1|120-169|ATF2	6	0	3	1	1.33333	3
NP_001243089.1|456-505|ATF7IP2	6	0	2	2	1.33333	3
NP_001243355.1|360-409|PDLIM5	6	4	0	0	1.33333	3
NP_001243597.1|600-649|FAM193A	6	4	0	0	1.33333	3
NP_001243779.1|23544-23593|TTN	6	0	2	2	1.33333	3
NP_001244286.1|576-625|RAB44	6	1	0	3	1.33333	3
NP_001244954.1|384-433|TRIM60	6	1	1	2	1.33333	3
NP_001245209.1|24-73|ZNF501	6	0	2	2	1.33333	3
NP_001254479.2|12600-12649|TTN	6	0	4	0	1.33333	3
NP_001254505.1|984-1033|USP43	6	2	1	1	1.33333	3
NP_001257414.1|504-553|CAMKK2	6	1	2	1	1.33333	3
NP_001257655.1|0-49|BCL2L13	6	2	1	1	1.33333	3
NP_001257894.1|0-49|PSD	6	0	0	4	1.33333	3
NP_001258026.1|0-49|PUF60	6	3	0	1	1.33333	3
NP_001258867.1|1728-1777|MEGF8	6	1	2	1	1.33333	3
NP_001263987.1|984-1033|ERCC6	6	2	2	0	1.33333	3
NP_001263991.1|192-241|MFF	6	1	1	2	1.33333	3
NP_001264137.1|0-49|P2RY6	6	1	1	2	1.33333	3
NP_001264137.1|216-265|P2RY6	6	1	2	1	1.33333	3
NP_001265138.1|600-649|NUP153	6	2	0	2	1.33333	3
NP_001265173.1|48-97|ZFAND5	6	0	4	0	1.33333	3
NP_001265181.1|24-73|DNM3	6	2	0	2	1.33333	3
NP_001265409.1|648-697|SUPT20H	6	0	3	1	1.33333	3
NP_001265522.1|312-361|ALDH6A1	6	1	0	3	1.33333	3
NP_001267483.1|216-265|PAX5	6	3	1	0	1.33333	3
NP_001269.3|0-49|CHUK	6	0	1	3	1.33333	3
NP_001269130.1|432-481|ZNF630	6	0	1	3	1.33333	3
NP_001269230.1|0-49|NPAP1L	6	1	2	1	1.33333	3
NP_001269288.1|216-265|ZNF107	6	2	1	1	1.33333	3
NP_001269453.1|336-385|NPIPB8	6	2	0	2	1.33333	3
NP_001269536.1|456-505|ARHGAP36	6	1	2	1	1.33333	3
NP_001269580.1|240-289|SLC35A2	6	0	0	4	1.33333	3
NP_001269605.1|240-289|PAMR1	6	2	1	1	1.33333	3
NP_001271231.1|72-121|ANLN	6	1	2	1	1.33333	3
NP_001271267.1|816-865|NEDD4	6	0	0	4	1.33333	3
NP_001271292.1|48-97|TLK2	6	1	1	2	1.33333	3
NP_001271330.1|264-313|TAMM41	6	2	2	0	1.33333	3
NP_001271347.1|168-217|LYSMD4	6	3	1	0	1.33333	3
NP_001273031.1|0-49|NR2E1	6	2	2	0	1.33333	3
NP_001273167.1|240-289|SPATA6	6	2	1	1	1.33333	3
NP_001273295.1|480-529|MAP7D1	6	0	2	2	1.33333	3
NP_001273391.1|96-145|C21orf58	6	1	2	1	1.33333	3
NP_001273506.1|192-241|C2CD3	6	1	1	2	1.33333	3
NP_001273721.1|216-265|SPATA13	6	2	0	2	1.33333	3
NP_001274274.1|240-289|BTK	6	0	0	4	1.33333	3
NP_001274432.1|1008-1057|ITPRID2	6	0	3	1	1.33333	3
NP_001275536.1|720-769|ADAMTSL4	6	3	1	0	1.33333	3
NP_001275636.1|24-73|LOC101929372	6	2	2	0	1.33333	3
NP_001275654.1|144-193|ELP4	6	0	1	3	1.33333	3
NP_001275759.1|CTERM|FCRLB	6	1	3	0	1.33333	3
NP_001276065.1|456-505|SLIT2	6	1	1	2	1.33333	3
NP_001276339.1|48-97|FAM104A	6	3	0	1	1.33333	3
NP_001276863.1|432-481|LRCH4	6	0	4	0	1.33333	3
NP_001277190.1|480-529|ZNF337	6	3	0	1	1.33333	3
NP_001278937.1|168-217|SSR1	6	2	2	0	1.33333	3
NP_001278992.1|1464-1513|OTOG	6	1	0	3	1.33333	3
NP_001278992.1|24-73|OTOG	6	1	2	1	1.33333	3
NP_001280012.1|1440-1489|FER1L5	6	1	2	1	1.33333	3
NP_001280012.1|912-961|FER1L5	6	1	2	1	1.33333	3
NP_001280133.1|768-817|MVP	6	3	0	1	1.33333	3
NP_001280157.1|72-121|MYCN	6	3	1	0	1.33333	3
NP_001281269.1|912-961|ZC3H18	6	1	3	0	1.33333	3
NP_001284529.1|24-73|HSPBP1	6	1	2	1	1.33333	3
NP_001284602.1|264-313|RPRD2	6	1	2	1	1.33333	3
NP_001287721.1|480-529|KIF3A	6	2	2	0	1.33333	3
NP_001287765.1|192-241|PLEKHJ1	6	2	1	1	1.33333	3
NP_001287945.1|504-553|HNRNPUL1	6	0	3	1	1.33333	3
NP_001288057.1|1200-1249|MAGI2	6	1	2	1	1.33333	3
NP_001288068.1|144-193|SGCE	6	1	2	1	1.33333	3
NP_001290161.1|432-481|PRG4	6	2	1	1	1.33333	3
NP_001290182.1|264-313|ACAT2	6	0	4	0	1.33333	3
NP_001290469.1|216-265|TMEM143	6	0	2	2	1.33333	3
NP_001291271.1|96-145|UBQLN4	6	3	1	0	1.33333	3
NP_001291362.1|576-625|LOC101928841	6	0	1	3	1.33333	3
NP_001291646.4|48-97|PTEN	6	1	3	0	1.33333	3
NP_001291744.1|1776-1825|CIC	6	1	0	3	1.33333	3
NP_001295019.1|912-961|HDAC7	6	3	1	0	1.33333	3
NP_001295124.1|360-409|SIMC1	6	0	0	4	1.33333	3
NP_001295136.1|96-145|ARHGAP39	6	0	2	2	1.33333	3
NP_001295304.1|648-697|ANKMY1	6	2	0	2	1.33333	3
NP_001297082.1|216-265|GOLGA6L9	6	0	1	3	1.33333	3
NP_001300888.1|648-697|AFF1	6	1	3	0	1.33333	3
NP_001302458.1|2472-2521|PCNT	6	1	2	1	1.33333	3
NP_001303275.1|168-217|RECK	6	0	3	1	1.33333	3
NP_001304868.1|216-265|BNC2	6	2	2	0	1.33333	3
NP_001304986.2|312-361|CFI	6	1	2	1	1.33333	3
NP_001305068.1|576-625|MRTFA	6	1	0	3	1.33333	3
NP_001305155.1|816-865|NINL	6	3	0	1	1.33333	3
NP_001305253.1|1632-1681|NUP214	6	0	4	0	1.33333	3
NP_001305733.1|288-337|NPAS4	6	1	0	3	1.33333	3
NP_001305778.1|720-769|DOCK9	6	1	3	0	1.33333	3
NP_001306103.1|384-433|FMO3	6	1	1	2	1.33333	3
NP_001306122.1|648-697|FBF1	6	1	0	3	1.33333	3
NP_001306978.1|0-49|EMG1	6	1	1	2	1.33333	3
NP_001307072.1|480-529|TRAF3IP3	6	0	3	1	1.33333	3
NP_001307423.1|0-49|VGLL3	6	0	1	3	1.33333	3
NP_001307572.1|672-721|SIK1/SIK1B	6	3	0	1	1.33333	3
NP_001308247.1|264-313|ZNF615	6	0	0	4	1.33333	3
NP_001308253.1|648-697|MOV10	6	1	1	2	1.33333	3
NP_001308253.1|816-865|MOV10	6	1	3	0	1.33333	3
NP_001308725.1|720-769|CBLB	6	1	0	3	1.33333	3
NP_001308804.1|192-241|HDAC9	6	0	3	1	1.33333	3
NP_001309291.1|144-193|ST6GAL2	6	1	3	0	1.33333	3
NP_001309397.1|1176-1225|MUC4	6	0	2	2	1.33333	3
NP_001309397.1|1248-1297|MUC4	6	0	4	0	1.33333	3
NP_001309731.1|72-121|NNAT	6	0	2	2	1.33333	3
NP_001310181.1|456-505|KLHL32	6	0	3	1	1.33333	3
NP_001310552.1|504-553|GNL2	6	0	3	1	1.33333	3
NP_001310607.1|24-73|ZEB1	6	0	2	2	1.33333	3
NP_001310847.2|CTERM|JMJD8	6	1	3	0	1.33333	3
NP_001313256.1|384-433|CELF2	6	0	2	2	1.33333	3
NP_001316340.1|288-337|HHIPL1	6	1	2	1	1.33333	3
NP_001316400.1|144-193|PGPEP1	6	1	3	0	1.33333	3
NP_001316560.1|CTERM|PLEKHA7	6	1	1	2	1.33333	3
NP_001316836.1|360-409|OTUD7A	6	1	3	0	1.33333	3
NP_001317219.1|408-457|KIF1A	6	0	0	4	1.33333	3
NP_001317255.1|24-73|PYGO1	6	2	2	0	1.33333	3
NP_001317449.1|1080-1129|TNRC6A	6	2	1	1	1.33333	3
NP_001317493.1|0-49|ZC3H13	6	1	1	2	1.33333	3
NP_001317940.1|408-457|ITSN1	6	2	1	1	1.33333	3
NP_001318006.1|24-73|GPR142	6	0	3	1	1.33333	3
NP_001332853.1|528-577|THADA	6	0	0	4	1.33333	3
NP_001332879.1|432-481|TRIM8	6	0	2	2	1.33333	3
NP_001332898.1|CTERM|STK32B	6	1	1	2	1.33333	3
NP_001333008.1|144-193|TP53I13	6	1	1	2	1.33333	3
NP_001333342.1|1320-1369|PCF11	6	1	1	2	1.33333	3
NP_001333342.1|1344-1393|PCF11	6	2	1	1	1.33333	3
NP_001333370.1|CTERM|COBL	6	1	3	0	1.33333	3
NP_001333827.1|1056-1105|EGFR	6	3	0	1	1.33333	3
NP_001334816.1|96-145|EPB41L4A	6	2	0	2	1.33333	3
NP_001334881.1|264-313|RPH3A	6	3	0	1	1.33333	3
NP_001335434.1|1008-1057|RIMS2	6	1	1	2	1.33333	3
NP_001335645.1|264-313|KDM6B	6	1	2	1	1.33333	3
NP_001335660.1|1224-1273|KIDINS220	6	0	4	0	1.33333	3
NP_001337386.1|504-553|RIMS1	6	1	3	0	1.33333	3
NP_001337551.1|312-361|KHDRBS2	6	0	4	0	1.33333	3
NP_001337745.1|144-193|GRB10	6	3	1	0	1.33333	3
NP_001338244.1|120-169|LETMD1	6	2	0	2	1.33333	3
NP_001338500.1|CTERM|GDA	6	2	2	0	1.33333	3
NP_001338779.1|1608-1657|TNRC6A	6	1	1	2	1.33333	3
NP_001340611.1|288-337|PEAR1	6	1	1	2	1.33333	3
NP_001341218.1|792-841|SIPA1L1	6	1	2	1	1.33333	3
NP_001341738.1|72-121|FGFR3	6	2	1	1	1.33333	3
NP_001342172.1|CTERM|NCBP2-AS2	6	1	2	1	1.33333	3
NP_001350074.1|24-73|NAPRT	6	4	0	0	1.33333	3
NP_001350461.1|24-73|GIMAP4	6	2	0	2	1.33333	3
NP_001351272.1|312-361|MEF2C	6	0	1	3	1.33333	3
NP_001351752.1|360-409|PPHLN1	6	1	3	0	1.33333	3
NP_001352613.1|2136-2185|NSD1	6	0	3	1	1.33333	3
NP_001353220.1|408-457|ZNF142	6	1	2	1	1.33333	3
NP_001354208.1|264-313|IL17RC	6	2	0	2	1.33333	3
NP_001354417.1|24-73|SAC3D1	6	2	1	1	1.33333	3
NP_001356009.1|480-529|ARSL	6	3	1	0	1.33333	3
NP_001356376.1|72-121|WDR74	6	0	1	3	1.33333	3
NP_001357525.1|960-1009|ATP8B2	6	1	0	3	1.33333	3
NP_001357633.1|2928-2977|LOC400499	6	1	1	2	1.33333	3
NP_001494.2|432-481|GPLD1	6	0	3	1	1.33333	3
NP_001627.2|24-73|SLC25A6	6	1	1	2	1.33333	3
NP_002039.2|288-337|GAS1	6	1	3	0	1.33333	3
NP_002151.2|1176-1225|TNC	6	3	0	1	1.33333	3
NP_002282.2|912-961|LAMB1	6	2	2	0	1.33333	3
NP_002495.2|888-937|NFX1	6	0	0	4	1.33333	3
NP_002576.1|312-361|PBX1	6	2	2	0	1.33333	3
NP_002763.3|456-505|TMPRSS15	6	0	0	4	1.33333	3
NP_002784.1|72-121|PSMB1	6	1	1	2	1.33333	3
NP_003283.2|2040-2089|TPR	6	2	1	1	1.33333	3
NP_003373.2|336-385|VIPR2	6	0	2	2	1.33333	3
NP_003446.2|408-457|ZNF202	6	2	0	2	1.33333	3
NP_003655.3|0-49|AP3B1	6	1	2	1	1.33333	3
NP_003793.2|1680-1729|MYH13	6	2	2	0	1.33333	3
NP_003881.2|768-817|FCGBP	6	0	2	2	1.33333	3
NP_003923.2|192-241|ST13	6	1	3	0	1.33333	3
NP_003961.3|216-265|MYOM2	6	0	1	3	1.33333	3
NP_004088.2|240-289|EMX1	6	2	1	1	1.33333	3
NP_004265.3|360-409|AKAP6	6	1	2	1	1.33333	3
NP_004332.2|1248-1297|CAD	6	2	2	0	1.33333	3
NP_004387.1|504-553|DDX5	6	1	0	3	1.33333	3
NP_004632.1|960-1009|MLLT10	6	1	3	0	1.33333	3
NP_004637.1|720-769|NPHS1	6	2	0	2	1.33333	3
NP_005148.2|816-865|ABL1	6	1	1	2	1.33333	3
NP_005185.2|264-313|CEBPB	6	2	2	0	1.33333	3
NP_005222.2|360-409|CTTN	6	1	0	3	1.33333	3
NP_005223.4|144-193|EPHA1	6	0	2	2	1.33333	3
NP_005344.2|72-121|ITGAD	6	0	2	2	1.33333	3
NP_005430.1|CTERM|MLF2	6	1	1	2	1.33333	3
NP_005753.1|552-601|TRIM28	6	2	2	0	1.33333	3
NP_005924.2|3672-3721|KMT2A	6	3	1	0	1.33333	3
NP_006062.1|24-73|PKDREJ	6	0	3	1	1.33333	3
NP_006408.3|0-49|IFI44	6	1	0	3	1.33333	3
NP_006608.1|1392-1441|NES	6	3	0	1	1.33333	3
NP_006644.1|288-337|FRS3	6	0	2	2	1.33333	3
NP_006827.1|600-649|GCN1	6	0	2	2	1.33333	3
NP_008922.1|936-985|ZNF197	6	1	2	1	1.33333	3
NP_008946.1|0-49|CNMD	6	3	0	1	1.33333	3
NP_008959.3|360-409|TRIM31	6	1	1	2	1.33333	3
NP_009005.1|192-241|CORO1A	6	0	2	2	1.33333	3
NP_009044.2|1392-1441|TCHH	6	1	2	1	1.33333	3
NP_036456.1|96-145|MAPK8IP2	6	3	0	1	1.33333	3
NP_036515.4|96-145|OSTF1	6	2	0	2	1.33333	3
NP_036523.1|144-193|SPDEF	6	2	0	2	1.33333	3
NP_036556.2|744-793|RPS6KC1	6	0	2	2	1.33333	3
NP_037483.1|480-529|TBX21	6	1	2	1	1.33333	3
NP_038477.2|1176-1225|BAZ2A	6	0	3	1	1.33333	3
NP_055416.2|480-529|EHD2	6	2	2	0	1.33333	3
NP_055524.3|3096-3145|USP34	6	2	1	1	1.33333	3
NP_055590.2|576-625|SFI1	6	0	4	0	1.33333	3
NP_055722.2|336-385|FRMPD1	6	1	1	2	1.33333	3
NP_055833.2|1992-2041|DOP1A	6	1	3	0	1.33333	3
NP_055853.1|CTERM|KIAA0754	6	1	2	1	1.33333	3
NP_055857.1|456-505|ZNF609	6	1	2	1	1.33333	3
NP_055880.2|1536-1585|EXPH5	6	0	1	3	1.33333	3
NP_055901.2|144-193|DDN	6	2	1	1	1.33333	3
NP_055925.2|312-361|SMC5	6	0	1	3	1.33333	3
NP_055929.1|672-721|ANKLE2	6	0	0	4	1.33333	3
NP_055932.2|840-889|ZC3H3	6	0	2	2	1.33333	3
NP_055940.3|552-601|CIC	6	2	2	0	1.33333	3
NP_055990.1|1848-1897|NBEAL2	6	2	0	2	1.33333	3
NP_055990.1|2688-2737|NBEAL2	6	0	2	2	1.33333	3
NP_056046.1|648-697|NUP160	6	0	2	2	1.33333	3
NP_056125.3|72-121|PSD3	6	0	4	0	1.33333	3
NP_056265.2|408-457|POT1	6	1	2	1	1.33333	3
NP_056991.2|384-433|LAP3	6	0	2	2	1.33333	3
NP_057015.1|96-145|SSUH2	6	2	1	1	1.33333	3
NP_057103.2|312-361|LUC7L2	6	0	4	0	1.33333	3
NP_057240.3|576-625|MTMR2	6	1	3	0	1.33333	3
NP_057332.1|360-409|AKAP11	6	1	1	2	1.33333	3
NP_057677.2|192-241|CYP39A1	6	1	0	3	1.33333	3
NP_059113.1|120-169|GALNT8	6	1	3	0	1.33333	3
NP_060049.2|192-241|DMBT1	6	1	3	0	1.33333	3
NP_060132.3|1632-1681|TRPM6	6	1	2	1	1.33333	3
NP_060276.2|192-241|LIME1	6	0	3	1	1.33333	3
NP_060478.3|408-457|FEZF2	6	4	0	0	1.33333	3
NP_060639.4|480-529|RESF1	6	0	2	2	1.33333	3
NP_060686.3|576-625|PANK4	6	3	0	1	1.33333	3
NP_060760.2|72-121|PGM2	6	1	2	1	1.33333	3
NP_060853.3|1080-1129|WDR33	6	2	1	1	1.33333	3
NP_061027.2|3768-3817|LRP1B	6	0	4	0	1.33333	3
NP_061850.2|552-601|NLGN3	6	0	4	0	1.33333	3
NP_061863.1|288-337|SASH3	6	2	2	0	1.33333	3
NP_065208.2|1320-1369|ANK1	6	0	1	3	1.33333	3
NP_065208.2|264-313|ANK1	6	0	4	0	1.33333	3
NP_065397.3|96-145|KAT14	6	1	2	1	1.33333	3
NP_065820.1|480-529|RTL9	6	0	4	0	1.33333	3
NP_065935.3|840-889|MYH7B	6	3	1	0	1.33333	3
NP_065971.2|1080-1129|CHD8	6	0	4	0	1.33333	3
NP_065997.1|696-745|DENND1A	6	0	4	0	1.33333	3
NP_066022.2|1416-1465|SPTBN4	6	2	1	1	1.33333	3
NP_068745.2|288-337|ALX4	6	1	1	2	1.33333	3
NP_072096.2|960-1009|GIGYF1	6	0	2	2	1.33333	3
NP_073609.2|96-145|EPS8L2	6	1	3	0	1.33333	3
NP_073732.1|120-169|ELOVL1	6	1	0	3	1.33333	3
NP_075043.1|600-649|NAIP	6	0	3	1	1.33333	3
NP_075045.2|216-265|PAPOLG	6	0	0	4	1.33333	3
NP_075378.1|312-361|HAPLN4	6	0	0	4	1.33333	3
NP_076945.2|120-169|CUEDC2	6	1	3	0	1.33333	3
NP_076949.1|96-145|SLX1A/SLX1B	6	2	1	1	1.33333	3
NP_077816.1|936-985|ATP10A	6	2	1	1	1.33333	3
NP_077817.2|456-505|CEP70	6	1	1	2	1.33333	3
[truncated: 7,393 more rows]

## Sheet: Supplemental-Table-1b
oligo	Case2	NORMAL_Sample1	NORMAL_Sample2	NORMAL_Sample3	NormMean	Enrich
NP_001243407.1|192-241|CMPK2	173	1	0	0	0.333333	130.5
NP_001167541.1|336-385|FAM53A	118	0	2	1	1	59.5
NP_001333620.1|48-97|RIC3	101	0	2	1	1	51
NP_001288789.1|216-265|LPIN3	211	18	11	6	11.6667	16.7368
NP_001264992.1|360-409|SKOR2	464	20	47	23	30	15
sp|O43516-2|WIPF1_HUMAN|24-73|WIPF1	25	0	2	1	1	13
NP_001167541.1|312-361|FAM53A	65	3	9	3	5	11
NP_001353039.1|144-193|PAX4	7	0	0	0	0	8
NP_067048.4|CTERM|OPRPN	9	0	1	0	0.333333	7.5
sp|Q9Y6S9-2|RPKL1_HUMAN|CTERM|RPS6KL1	6	0	0	0	0	7
NP_036440.1|24-73|KDM2A	7	0	0	1	0.333333	6
NP_001175.2|2304-2353|ATR	5	0	0	0	0	6
NP_001273572.1|240-289|MTERF3	5	0	0	0	0	6
NP_001307582.1|408-457|NUP88	5	0	0	0	0	6
NP_006360.3|648-697|LRRC41	5	0	0	0	0	6
NP_071324.1|CTERM|GAN	5	0	0	0	0	6
NP_001229797.1|96-145|SLAIN1	14	2	0	3	1.66667	5.625
NP_001140174.1|672-721|KDM5C	6	1	0	0	0.333333	5.25
NP_001258625.1|96-145|ABCB7	6	1	0	0	0.333333	5.25
sp|Q6UX07-3|DHR13_HUMAN|168-217|DHRS13	6	0	1	0	0.333333	5.25
NP_112598.3|2928-2977|EPPK1	7	0	1	1	0.666667	4.8
NP_001127694.1|264-313|IRX2	17	9	0	0	3	4.5
NP_001350450.1|312-361|MFSD8	5	1	0	0	0.333333	4.5
NP_036467.2|864-913|MYO1F	5	1	0	0	0.333333	4.5
NP_078980.3|264-313|KIF16B	5	1	0	0	0.333333	4.5
NP_079029.3|816-865|TTC21B	5	0	1	0	0.333333	4.5
sp|Q9C0D5-2|TANC1_HUMAN|960-1009|TANC1	5	1	0	0	0.333333	4.5
NP_055731.2|1056-1105|LMTK2	13	0	4	3	2.33333	4.2
NP_001138295.1|1464-1513|DENND4A	6	0	2	0	0.666667	4.2
NP_001138424.1|1368-1417|SDK2	6	1	0	1	0.666667	4.2
NP_001294975.1|600-649|TNK2	6	2	0	0	0.666667	4.2
NP_001334757.1|408-457|PDGFRA	6	0	0	2	0.666667	4.2
NP_000217.2|528-577|KRT9	33	9	6	7	7.33333	4.08
NP_001104026.1|2400-2449|FLNA	7	0	3	0	1	4
NP_001185763.3|1128-1177|PDE4DIP	7	2	0	1	1	4
NP_001158884.1|360-409|NFKB1	20	3	7	3	4.33333	3.9375
NP_001288789.1|192-241|LPIN3	21	1	4	9	4.66667	3.88235
NP_037408.2|120-169|SHPK	8	2	2	0	1.33333	3.85714
NP_056288.2|912-961|HEATR5A	9	1	0	4	1.66667	3.75
NP_006235.1|360-409|PPP2R5B	10	1	3	2	2	3.66667
NP_001096616.1|864-913|GIGYF2	5	2	0	0	0.666667	3.6
NP_001123553.1|648-697|PLD1	5	0	1	1	0.666667	3.6
NP_001139147.1|48-97|SORBS2	5	2	0	0	0.666667	3.6
NP_001167631.1|360-409|SH2D4A	5	0	2	0	0.666667	3.6
NP_001171716.1|1080-1129|PARD3	5	0	0	2	0.666667	3.6
NP_001269887.1|120-169|EIF4E2	5	1	1	0	0.666667	3.6
NP_001269938.1|864-913|RTEL1	5	0	2	0	0.666667	3.6
NP_001288294.1|24-73|LYST	5	0	0	2	0.666667	3.6
NP_001291313.1|120-169|NEK10	5	2	0	0	0.666667	3.6
NP_001317356.1|0-49|CHEK1	5	0	0	2	0.666667	3.6
NP_001517.2|312-361|HCRTR2	5	0	2	0	0.666667	3.6
NP_001662.1|24-73|ASGR1	5	2	0	0	0.666667	3.6
NP_003844.1|528-577|IL18RAP	5	0	2	0	0.666667	3.6
NP_004251.3|288-337|RECQL4	5	1	1	0	0.666667	3.6
NP_005756.2|48-97|ATP6AP2	5	1	0	1	0.666667	3.6
NP_056025.2|936-985|MTCL1	5	0	1	1	0.666667	3.6
NP_056986.2|936-985|UBR5	5	2	0	0	0.666667	3.6
NP_110410.1|264-313|PTDSS2	5	0	1	1	0.666667	3.6
sp|P07911-3|UROM_HUMAN|552-601|UMOD	5	0	1	1	0.666667	3.6
sp|Q8WUQ7-2|CATIN_HUMAN|432-481|CACTIN	5	1	1	0	0.666667	3.6
sp|Q9H251-8|CAD23_HUMAN|1152-1201|CDH23	5	0	0	2	0.666667	3.6
sp|Q9H981-3|ARP8_HUMAN|120-169|ACTR8	5	1	1	0	0.666667	3.6
NP_001308045.1|336-385|ZSCAN22	6	0	2	1	1	3.5
NP_001339287.1|744-793|PPP6R3	6	1	2	0	1	3.5
NP_001935.2|384-433|DSG3	6	0	3	0	1	3.5
NP_066289.3|408-457|UBC	6	2	1	0	1	3.5
sp|Q8NBR9|CK072_HUMAN|0-49|C11orf72	6	2	1	0	1	3.5
sp|Q9HBR0-3|S38AA_HUMAN|96-145|SLC38A10	6	2	0	1	1	3.5
NP_001269072.1|72-121|NLRX1	7	2	2	0	1.33333	3.42857
NP_001357107.1|24-73|PDZD11	7	1	0	3	1.33333	3.42857
NP_001009931.1|1080-1129|HRNR	8	0	2	3	1.66667	3.375
NP_001012427.1|240-289|FOXP4	8	1	2	2	1.66667	3.375
NP_001271.1|0-49|CIRBP	8	2	3	0	1.66667	3.375
NP_001269938.1|840-889|RTEL1	22	9	3	7	6.33333	3.13636
sp|Q8N6U8-2|GP161_HUMAN|216-265|GPR161	9	4	1	2	2.33333	3
NP_001171501.1|408-457|SF1	6	0	3	1	1.33333	3
NP_001172004.1|384-433|FMR1	6	1	1	2	1.33333	3
NP_001339615.1|720-769|IL16	6	0	3	1	1.33333	3
NP_596869.4|29976-30025|TTN	6	2	1	1	1.33333	3
NP_001032412.2|456-505|HELZ2	5	2	1	0	1	3
NP_001096127.1|624-673|ZNF836	5	1	2	0	1	3
NP_001137252.1|24-73|SLC25A39	5	3	0	0	1	3
NP_001193830.1|480-529|TAX1BP1	5	1	0	2	1	3
NP_001276914.1|648-697|JADE2	5	0	0	3	1	3
NP_001333694.1|1176-1225|MYO18A	5	3	0	0	1	3
NP_002791.1|24-73|PSMB9	5	1	0	2	1	3
NP_067628.1|336-385|CHST6	5	2	1	0	1	3
NP_115815.2|96-145|PHYHIPL	5	1	0	2	1	3
NP_653213.6|1992-2041|LOXHD1	5	1	2	0	1	3
NP_851829.1|168-217|TAZ	5	0	0	3	1	3
sp|P49961-3|ENTP1_HUMAN|240-289|ENTPD1	5	1	1	1	1	3
NP_001265612.1|504-553|AMOTL2	21	7	4	10	7	2.75
NP_001177416.1|CTERM|C-PADDED-25|MTRNR2L6	40	15	14	14	14.3333	2.67391
NP_001088.2|264-313|ACR	7	2	1	3	2	2.66667
NP_001099039.1|CTERM|MSGN1	7	0	3	3	2	2.66667
NP_001177401.1|CTERM|C-PADDED-25|MTRNR2L3	7	4	1	1	2	2.66667
NP_055429.2|1752-1801|PSME4	7	1	3	2	2	2.66667
NP_001128573.1|216-265|CRELD2	6	2	1	2	1.66667	2.625
NP_001186101.1|216-265|MGAT5B	6	3	0	2	1.66667	2.625
NP_001278847.1|216-265|TADA2A	6	3	1	1	1.66667	2.625
NP_001305710.1|1032-1081|ADAMTS9	6	4	1	0	1.66667	2.625
NP_001333293.1|504-553|SF1	6	2	0	3	1.66667	2.625
NP_003253.1|288-337|SEC62	6	2	3	0	1.66667	2.625
NP_003588.1|120-169|KLF11	6	4	0	1	1.66667	2.625
NP_006434.1|96-145|DNPH1	6	5	0	0	1.66667	2.625
NP_056652.1|48-97|FCN2	6	3	0	2	1.66667	2.625
NP_612442.3|768-817|KLHDC7B	6	2	2	1	1.66667	2.625
NP_958783.1|1344-1393|PLEC	6	4	1	0	1.66667	2.625
sp|Q9C0D5-2|TANC1_HUMAN|672-721|TANC1	11	10	1	0	3.66667	2.57143
NP_001003694.1|960-1009|BRPF1	5	4	0	0	1.33333	2.57143
NP_001122402.1|288-337|ENTPD4	5	1	1	2	1.33333	2.57143
NP_001128251.1|168-217|IPO11	5	0	3	1	1.33333	2.57143
NP_001128662.1|288-337|ARAP1	5	3	0	1	1.33333	2.57143
NP_001171566.1|264-313|ZFX	5	1	3	0	1.33333	2.57143
NP_001245327.1|24-73|CCDC103	5	3	0	1	1.33333	2.57143
NP_001248357.1|600-649|LPIN1	5	2	0	2	1.33333	2.57143
NP_001253982.1|120-169|RIBC1	5	3	1	0	1.33333	2.57143
NP_001265374.2|504-553|ANKLE1	5	2	1	1	1.33333	2.57143
NP_001265381.1|576-625|SP140	5	1	1	2	1.33333	2.57143
NP_001265522.1|312-361|ALDH6A1	5	0	0	4	1.33333	2.57143
NP_001269120.1|336-385|ZC3HC1	5	2	1	1	1.33333	2.57143
NP_001269615.1|168-217|KCTD17	5	1	0	3	1.33333	2.57143
NP_001338479.1|264-313|TLE4	5	2	0	2	1.33333	2.57143
NP_005698.1|288-337|PDCD7	5	1	2	1	1.33333	2.57143
NP_006436.3|1848-1897|PRPF8	5	1	1	2	1.33333	2.57143
NP_037509.3|144-193|PDZRN4	5	0	1	3	1.33333	2.57143
NP_067012.1|240-289|CADM3	5	1	1	2	1.33333	2.57143
NP_073713.2|672-721|CTBP2	5	0	0	4	1.33333	2.57143
NP_653292.2|216-265|CAPN12	5	2	0	2	1.33333	2.57143
NP_829883.1|480-529|ERC1	5	0	2	2	1.33333	2.57143
sp|Q9BYK8-4|HELZ2_HUMAN|1056-1105|HELZ2	5	3	1	0	1.33333	2.57143
NP_001025057.1|0-49|PFN3	8	1	1	6	2.66667	2.45455
NP_112196.3|240-289|TRMT1L	8	3	1	4	2.66667	2.45455
NP_001258387.1|0-49|COLCA2	7	3	2	2	2.33333	2.4
NP_001276103.1|96-145|VPS52	7	6	1	0	2.33333	2.4
NP_067071.1|672-721|CDH22	7	0	4	3	2.33333	2.4
NP_620591.3|CTERM|TSPAN32	7	0	0	7	2.33333	2.4
sp|A5PLN7|F149A_HUMAN|696-745|FAM149A	7	1	3	3	2.33333	2.4
NP_001278796.1|552-601|NHS	14	5	4	7	5.33333	2.36842
NP_001129162.1|168-217|PENK	6	1	1	4	2	2.33333
NP_001153069.1|24-73|SH3YL1	6	4	0	2	2	2.33333
NP_001297069.1|240-289|LOC100129307	6	3	2	1	2	2.33333
sp|Q5XXA6-3|ANO1_HUMAN|456-505|ANO1	6	4	2	0	2	2.33333
NP_001161939.1|360-409|MAP7D2	8	2	1	6	3	2.25
NP_001004475.1|264-313|OR10T2	5	1	2	2	1.66667	2.25
NP_001122322.1|216-265|RRAD	5	3	2	0	1.66667	2.25
NP_001137146.1|0-49|MPC2	5	1	0	4	1.66667	2.25
NP_001138594.1|48-97|CAPN14	5	2	0	3	1.66667	2.25
NP_001161831.1|96-145|TDRD6	5	0	2	3	1.66667	2.25
NP_001229813.1|288-337|ZBTB17	5	3	2	0	1.66667	2.25
NP_001269900.1|576-625|MTSS1	5	1	0	4	1.66667	2.25
NP_001307051.1|264-313|PMEL	5	0	3	2	1.66667	2.25
NP_001308035.1|864-913|SLC4A7	5	0	0	5	1.66667	2.25
NP_001337220.1|48-97|PRSS47	5	0	5	0	1.66667	2.25
NP_001338014.1|216-265|ZDHHC6	5	2	1	2	1.66667	2.25
NP_001350634.1|984-1033|UBR2	5	1	2	2	1.66667	2.25
NP_001357152.1|336-385|ZBTB44	5	0	2	3	1.66667	2.25
NP_008877.1|624-673|SPTBN2	5	0	3	2	1.66667	2.25
NP_057263.1|696-745|TRPC4	5	1	2	2	1.66667	2.25
NP_063938.1|24-73|CYP26B1	5	3	1	1	1.66667	2.25
NP_078993.4|72-121|MCTP1	5	3	2	0	1.66667	2.25
NP_689618.4|624-673|JMY	5	2	1	2	1.66667	2.25
NP_835221.2|144-193|DLX1	5	2	1	2	1.66667	2.25
sp|Q5HYM0-2|ZC12B_HUMAN|576-625|ZC3H12B	5	4	1	0	1.66667	2.25
sp|Q8IWT3-3|CUL9_HUMAN|1200-1249|CUL9	5	0	5	0	1.66667	2.25
NP_001015892.1|48-97|TAF9	7	3	3	2	2.66667	2.18182
NP_001124185.1|240-289|LEF1	7	3	2	3	2.66667	2.18182
NP_001180197.1|96-145|EML2	7	4	2	2	2.66667	2.18182
NP_000217.2|504-553|KRT9	24	7	11	14	10.6667	2.14286
NP_000664.2|312-361|ADH7	6	1	4	2	2.33333	2.1
NP_001011544.1|24-73|MAGEA11	6	4	3	0	2.33333	2.1
NP_001152758.1|312-361|HDAC10	6	2	2	3	2.33333	2.1
NP_001177748.1|72-121|ORC1	6	4	0	3	2.33333	2.1
NP_001201838.1|528-577|ZNF48	6	2	3	2	2.33333	2.1
NP_057317.2|CTERM|PADI3	6	0	0	7	2.33333	2.1
NP_116116.1|216-265|INA	6	1	5	1	2.33333	2.1
NP_620482.3|312-361|MYO3B	6	1	1	5	2.33333	2.1
NP_848632.2|24-73|B4GALNT4	6	2	2	3	2.33333	2.1
NP_001243788.1|24-73|USP17L24	14	3	7	9	6.33333	2.04545
NP_001004713.1|264-313|OR1I1	9	8	3	1	4	2
NP_001307279.1|576-625|TRPM2	9	5	1	6	4	2
NP_001245323.1|264-313|CLPB	7	1	6	2	3	2
NP_075377.2|840-889|ARID4A	7	3	3	3	3	2
NP_694962.1|24-73|FBXO39	7	1	2	6	3	2
NP_001012651.1|72-121|IL32	5	1	1	4	2	2
NP_001135772.1|0-49|CCNYL1	5	1	1	4	2	2
NP_001139501.1|264-313|SEMA7A	5	1	3	2	2	2
NP_001139574.1|0-49|PARP9	5	4	0	2	2	2
NP_001153199.1|336-385|PLBD2	5	3	2	1	2	2
NP_001164024.1|72-121|VSIG1	5	3	3	0	2	2
NP_001177900.1|24-73|PIWIL1	5	4	2	0	2	2
NP_001185545.1|504-553|MAP7	5	3	2	1	2	2
NP_001243666.1|96-145|GDAP1L1	5	1	1	4	2	2
NP_001254546.1|624-673|ARPP21	5	2	1	3	2	2
NP_001268640.1|CTERM|NCAPH	5	4	1	1	2	2
NP_001289980.1|504-553|KLHL12	5	4	2	0	2	2
NP_001295561.1|888-937|POLD1	5	2	4	0	2	2
NP_001317547.1|48-97|CYHR1	5	2	2	2	2	2
NP_001356830.1|888-937|DEPDC5	5	2	3	1	2	2
NP_003428.1|264-313|ZNF136	5	3	3	0	2	2
NP_055918.2|888-937|PLXND1	5	4	0	2	2	2
NP_066956.1|576-625|RNASEL	5	2	4	0	2	2
NP_115597.3|1536-1585|CHD6	5	3	0	3	2	2
sp|A6NEH8|ZNAS2_HUMAN|48-97|ZNF503-AS2	5	0	2	4	2	2
sp|Q7L2E3-2|DHX30_HUMAN|144-193|DHX30	5	5	1	0	2	2
sp|Q8NHY2-4|COP1_HUMAN|312-361|COP1	5	4	1	1	2	2
NP_000436.2|1176-1225|PLEC	8	4	2	5	3.66667	1.92857
NP_000897.3|552-601|NPR1	8	1	3	7	3.66667	1.92857
NP_000333.1|72-121|SLC4A1	6	5	2	1	2.66667	1.90909
NP_001073315.1|1680-1729|CREBBP	6	2	2	4	2.66667	1.90909
NP_001129743.2|CTERM|NKX2-6	6	5	0	3	2.66667	1.90909
NP_001171069.1|120-169|THPO	6	0	5	3	2.66667	1.90909
NP_001243740.1|336-385|GRM4	6	2	0	6	2.66667	1.90909
NP_001254538.1|240-289|GPR161	6	2	0	6	2.66667	1.90909
NP_001265430.1|0-49|C1orf195	6	2	3	3	2.66667	1.90909
NP_001307588.1|CTERM|PCID2	6	2	0	6	2.66667	1.90909
NP_001307776.1|72-121|SAT2	6	3	0	5	2.66667	1.90909
NP_001309220.1|144-193|ZNF396	6	1	1	6	2.66667	1.90909
NP_003900.1|456-505|CPNE3	6	0	1	7	2.66667	1.90909
NP_005238.1|96-145|FGF3	6	1	1	6	2.66667	1.90909
NP_056254.1|0-49|CCDC28A	6	0	0	8	2.66667	1.90909
NP_057321.2|CTERM|ANAPC5	6	2	1	5	2.66667	1.90909
sp|P35556-2|FBN2_HUMAN|1224-1273|FBN2	6	0	2	6	2.66667	1.90909
sp|Q5VST9-6|OBSCN_HUMAN|6336-6385|OBSCN	6	4	3	1	2.66667	1.90909
NP_001131147.1|336-385|ATXN1L	11	4	6	6	5.33333	1.89474
NP_001281269.1|432-481|ZC3H18	14	11	4	6	7	1.875
NP_001244923.1|96-145|TRMT2A	12	5	4	9	6	1.85714
NP_001129498.1|240-289|SEC13	7	2	4	4	3.33333	1.84615
NP_001155128.1|456-505|MYB	7	1	7	2	3.33333	1.84615
NP_001257894.1|288-337|PSD	7	1	5	4	3.33333	1.84615
NP_001332918.1|CTERM|PIGG	7	5	1	4	3.33333	1.84615
NP_742093.1|0-49|CATSPER2	7	8	2	0	3.33333	1.84615
sp|Q13683-9|ITA7_HUMAN|792-841|ITGA7	7	4	1	5	3.33333	1.84615
NP_001103132.4|1944-1993|HECTD4	8	2	6	4	4	1.8
NP_001310950.1|CTERM|PDXDC1	8	4	5	3	4	1.8
NP_000441.2|384-433|SELE	5	2	2	3	2.33333	1.8
NP_001020365.1|24-73|CES1	5	5	0	2	2.33333	1.8
NP_001030331.1|48-97|FAM102A	5	3	3	1	2.33333	1.8
NP_001035207.1|1008-1057|ARAP1	5	1	2	4	2.33333	1.8
NP_001035207.1|936-985|ARAP1	5	5	1	1	2.33333	1.8
NP_001073898.1|24-73|CAMSAP3	5	3	4	0	2.33333	1.8
NP_001074001.1|912-961|TMC3	5	3	3	1	2.33333	1.8
NP_001135745.1|720-769|CLASP1	5	4	2	1	2.33333	1.8
NP_001152869.1|168-217|FCRL1	5	2	2	3	2.33333	1.8
NP_001180237.1|504-553|SYTL1	5	1	0	6	2.33333	1.8
NP_001271214.1|264-313|INPP5J	5	2	2	3	2.33333	1.8
NP_001278938.1|1368-1417|EYS	5	0	3	4	2.33333	1.8
NP_001291931.1|120-169|ITFG1	5	1	1	5	2.33333	1.8
NP_001300888.1|888-937|AFF1	5	4	0	3	2.33333	1.8
NP_001346160.1|384-433|SH2B2	5	0	3	4	2.33333	1.8
NP_001352054.1|1752-1801|NUP98	5	1	0	6	2.33333	1.8
NP_001354497.1|384-433|PALLD	5	5	1	1	2.33333	1.8
NP_004551.2|192-241|ROR2	5	5	0	2	2.33333	1.8
NP_055949.2|576-625|MPRIP	5	2	0	5	2.33333	1.8
NP_057239.4|312-361|MMP17	5	3	0	4	2.33333	1.8
NP_066272.1|264-313|PDLIM1	5	5	1	1	2.33333	1.8
NP_078849.1|360-409|ARMT1	5	4	0	3	2.33333	1.8
NP_443732.3|0-49|TSSK2	5	2	3	2	2.33333	1.8
NP_597681.4|624-673|TTN	5	5	2	0	2.33333	1.8
NP_001177407.1|CTERM|C-PADDED-25|MTRNR2L5	9	5	5	4	4.66667	1.76471
NP_001193471.1|CTERM|CASP10	9	2	2	10	4.66667	1.76471
NP_001242982.1|1632-1681|ANKRD26	9	6	2	6	4.66667	1.76471
NP_001156002.1|528-577|SH3D21	6	3	4	2	3	1.75
NP_001185879.1|1440-1489|MYO16	6	3	1	5	3	1.75
NP_001193946.1|720-769|SMTN	6	4	1	4	3	1.75
NP_001291367.1|792-841|TMEM132E	6	4	5	0	3	1.75
NP_001305710.1|1152-1201|ADAMTS9	6	5	1	3	3	1.75
NP_001308096.1|720-769|ARHGAP44	6	4	2	3	3	1.75
NP_001341157.1|936-985|ANK2	6	3	5	1	3	1.75
NP_001356720.1|480-529|PWWP3A	6	5	1	3	3	1.75
sp|Q58EX7-3|PKHG4_HUMAN|144-193|PLEKHG4	6	2	0	7	3	1.75
NP_001186327.1|480-529|NEK1	7	7	4	0	3.66667	1.71429
NP_001291744.1|456-505|CIC	7	2	7	2	3.66667	1.71429
NP_061833.1|24-73|GNMT	7	6	3	2	3.66667	1.71429
NP_001034759.1|96-145|IFFO1	24	17	15	9	13.6667	1.70455
NP_001156750.1|2616-2665|TENM1	8	1	5	7	4.33333	1.6875
NP_000081.1|48-97|COL3A1	5	2	1	5	2.66667	1.63636
NP_001084.3|2304-2353|ACACB	5	1	4	3	2.66667	1.63636
NP_001107604.1|1752-1801|NBEAL1	5	3	4	1	2.66667	1.63636
NP_001116427.1|48-97|BSCL2	5	4	3	1	2.66667	1.63636
NP_001137230.1|168-217|LRRC27	5	3	1	4	2.66667	1.63636
NP_001138874.1|504-553|FAM71E2	5	5	1	2	2.66667	1.63636
NP_001161713.1|624-673|GAREM2	5	2	1	5	2.66667	1.63636
NP_001167541.1|168-217|FAM53A	5	4	3	1	2.66667	1.63636
NP_001177384.1|0-49|CHRNA7	5	2	2	4	2.66667	1.63636
NP_001186622.1|168-217|SLC4A2	5	3	4	1	2.66667	1.63636
NP_001234925.1|600-649|ASAP1	5	2	5	1	2.66667	1.63636
NP_001264992.1|432-481|SKOR2	5	3	1	4	2.66667	1.63636
NP_001268695.1|528-577|EPHA5	5	3	3	2	2.66667	1.63636
NP_001273178.1|168-217|HAGH	5	3	0	5	2.66667	1.63636
NP_001274180.1|240-289|NPIPB8	5	1	3	4	2.66667	1.63636
NP_001274420.1|24-73|TET3	5	6	2	0	2.66667	1.63636
NP_001276102.1|672-721|ZNF227	5	2	6	0	2.66667	1.63636
NP_001276680.1|24-73|DLD	5	4	4	0	2.66667	1.63636
NP_001276975.1|720-769|CECR2	5	2	0	6	2.66667	1.63636
NP_001295036.1|288-337|SNCAIP	5	6	2	0	2.66667	1.63636
NP_001307803.1|1176-1225|ANK3	5	3	1	4	2.66667	1.63636
NP_001340556.1|192-241|N4BP2L1	5	4	1	3	2.66667	1.63636
NP_001340611.1|216-265|PEAR1	5	6	2	0	2.66667	1.63636
NP_002854.3|0-49|PYGL	5	5	2	1	2.66667	1.63636
NP_078789.2|72-121|FYCO1	5	2	3	3	2.66667	1.63636
NP_443716.1|48-97|IFT122	5	2	0	6	2.66667	1.63636
NP_542392.2|192-241|GLYATL1	5	1	5	2	2.66667	1.63636
NP_653197.2|216-265|TTC8	5	7	0	1	2.66667	1.63636
sp|O15021-6|MAST4_HUMAN|0-49|MAST4	5	3	0	5	2.66667	1.63636
sp|O43149-2|ZZEF1_HUMAN|456-505|ZZEF1	5	2	2	4	2.66667	1.63636
sp|P24928-2|RPB1_HUMAN|CTERM|POLR2A	5	3	4	1	2.66667	1.63636
sp|Q96M19|CL067_HUMAN|CTERM|LINC00477	5	3	2	3	2.66667	1.63636
NP_001139412.1|120-169|PAFAH1B3	12	2	5	14	7	1.625
NP_000054.2|120-169|C2	6	2	3	5	3.33333	1.61538
NP_001120977.1|48-97|ASAH1	6	4	4	2	3.33333	1.61538
NP_001265612.1|576-625|AMOTL2	6	2	1	7	3.33333	1.61538
NP_001276904.1|768-817|BAZ2B	6	4	2	4	3.33333	1.61538
NP_001295196.1|336-385|PTPRN2	6	4	2	4	3.33333	1.61538
NP_001309888.1|48-97|TMEM183A	6	7	2	1	3.33333	1.61538
NP_001335004.1|24-73|MDS2	6	5	2	3	3.33333	1.61538
NP_001337360.1|552-601|RIMS1	6	6	3	1	3.33333	1.61538
NP_001340084.1|288-337|CCDC66	6	3	3	4	3.33333	1.61538
NP_004778.1|600-649|SLIT2	6	1	3	6	3.33333	1.61538
NP_004938.1|CTERM|DOCK3	6	4	3	3	3.33333	1.61538
NP_060096.4|72-121|DNAJB12	6	0	0	10	3.33333	1.61538
NP_085047.1|192-241|UPK3B	6	1	0	9	3.33333	1.61538
NP_000548.2|288-337|GDF5	7	5	2	5	4	1.6
NP_001017404.1|528-577|LGR6	7	7	0	5	4	1.6
NP_001135942.1|0-49|C6orf203	7	1	7	4	4	1.6
NP_001186168.1|72-121|GPANK1	7	7	4	1	4	1.6
NP_001191397.1|24-73|RBM10	7	5	4	3	4	1.6
sp|Q14667-2|K0100_HUMAN|1272-1321|KIAA0100	7	6	2	4	4	1.6
NP_000776.1|240-289|CYP27B1	8	3	6	5	4.66667	1.58824
NP_001139291.2|576-625|SOX6	8	7	5	2	4.66667	1.58824
NP_001278967.1|288-337|MAN2B2	8	7	6	1	4.66667	1.58824
NP_001354835.1|24-73|TUT1	8	1	4	9	4.66667	1.58824
NP_872305.3|96-145|TDRD10	8	3	3	8	4.66667	1.58824
NP_001166128.1|0-49|ZFYVE28	11	8	5	7	6.66667	1.56522
NP_001104026.1|168-217|FLNA	8	10	1	4	5	1.5
NP_002932.1|912-961|ROBO1	8	3	5	7	5	1.5
NP_000917.3|144-193|PGR	7	5	2	6	4.33333	1.5
NP_001186753.1|48-97|SBK3	7	6	0	7	4.33333	1.5
NP_001273506.1|48-97|C2CD3	7	3	0	10	4.33333	1.5
NP_001273638.1|24-73|GTF3C5	7	3	3	7	4.33333	1.5
NP_001295081.1|1248-1297|ARHGEF10	7	4	9	0	4.33333	1.5
NP_001303955.1|264-313|CARMIL2	7	4	8	1	4.33333	1.5
NP_005111.2|1320-1369|MED12	7	5	7	1	4.33333	1.5
NP_872357.2|120-169|LCLAT1	7	9	2	2	4.33333	1.5
NP_997249.2|240-289|SEPT14	7	5	2	6	4.33333	1.5
sp|Q92833-2|JARD2_HUMAN|840-889|JARID2	7	3	1	9	4.33333	1.5
NP_001013650.1|0-49|DCAF12L2	6	5	2	4	3.66667	1.5
NP_001229601.2|288-337|TTC34	6	5	1	5	3.66667	1.5
NP_001245257.1|384-433|ARHGAP45	6	4	7	0	3.66667	1.5
NP_001287662.1|144-193|MRPL9	6	9	2	0	3.66667	1.5
NP_001287730.1|840-889|PITPNM2	6	3	6	2	3.66667	1.5
NP_000085.1|360-409|COL7A1	5	5	0	4	3	1.5
NP_000374.1|CTERM|AIRE	5	7	2	0	3	1.5
NP_001001794.3|360-409|DENND6B	5	2	5	2	3	1.5
NP_001019831.2|1824-1873|KALRN	5	0	0	9	3	1.5
NP_001035863.1|144-193|CEP170	5	3	4	2	3	1.5
NP_001157979.1|6024-6073|NEB	5	2	1	6	3	1.5
NP_001170.2|144-193|ART3	5	6	0	3	3	1.5
NP_001171164.1|1416-1465|ARHGEF28	5	1	4	4	3	1.5
NP_001264214.1|576-625|IGSF9B	5	3	1	5	3	1.5
NP_001273374.1|456-505|RIPOR2	5	4	2	3	3	1.5
NP_001276863.1|600-649|LRCH4	5	4	2	3	3	1.5
NP_001276865.1|792-841|ERBB2	5	4	1	4	3	1.5
NP_001303260.1|216-265|ABHD14A-ACY1	5	1	7	1	3	1.5
NP_001308172.1|120-169|VOPP1	5	5	4	0	3	1.5
NP_001309414.1|144-193|HPS1	5	5	1	3	3	1.5
NP_001311250.1|768-817|MAST2	5	4	2	3	3	1.5
NP_001354549.1|144-193|TTLL9	5	3	4	2	3	1.5
NP_003446.2|576-625|ZNF202	5	3	5	1	3	1.5
NP_003550.1|264-313|PIP4K2B	5	2	2	5	3	1.5
NP_036441.2|624-673|SHANK2	5	4	3	2	3	1.5
NP_055806.2|3144-3193|WDFY3	5	3	5	1	3	1.5
sp|Q86TI4-1|WDR86_HUMAN|144-193|WDR86	5	7	0	2	3	1.5
sp|Q8N402|YV020_HUMAN|0-49|FAM230I	5	4	4	1	3	1.5
NP_000164.5|552-601|GP1BA	10	4	9	7	6.66667	1.43478
NP_001155856.1|864-913|ARHGEF2	8	8	5	3	5.33333	1.42105
NP_001180451.1|0-49|RIPOR1	8	7	4	5	5.33333	1.42105
NP_001230469.1|264-313|CEP295NL	8	7	3	6	5.33333	1.42105
NP_001263334.1|96-145|DALRD3	8	11	4	1	5.33333	1.42105
NP_001271236.1|336-385|ZNF106	8	9	2	5	5.33333	1.42105
NP_001015072.2|0-49|UFSP1	7	4	5	5	4.66667	1.41176
NP_001036010.1|264-313|LTBP4	7	5	0	9	4.66667	1.41176
NP_001103132.4|2592-2641|HECTD4	7	6	5	3	4.66667	1.41176
NP_001308324.1|24-73|HEATR9	7	1	6	7	4.66667	1.41176
NP_001002838.1|480-529|WNK3	6	4	5	3	4	1.4
NP_001007468.1|1152-1201|SFI1	6	5	2	5	4	1.4
NP_001013712.4|384-433|FIGNL2	6	6	3	3	4	1.4
NP_001035047.1|72-121|MESP2	6	4	6	2	4	1.4
NP_001104595.1|144-193|IQSEC2	6	6	4	2	4	1.4
NP_001157281.1|672-721|WDR81	6	4	1	7	4	1.4
NP_001164100.1|1752-1801|CHD8	6	0	8	4	4	1.4
NP_001182188.1|48-97|TGFBR3L	6	6	0	6	4	1.4
NP_001186873.1|192-241|SH3GL1	6	6	4	2	4	1.4
NP_001273419.1|264-313|FRMD5	6	5	0	7	4	1.4
NP_006428.2|1632-1681|PARP4	6	5	2	5	4	1.4
NP_055569.1|240-289|PTDSS1	6	0	6	6	4	1.4
sp|Q86UT5|NHRF4_HUMAN|456-505|PDZD3	6	4	2	6	4	1.4
NP_000236.2|1176-1225|MET	12	4	9	12	8.33333	1.39286
NP_001269072.1|0-49|NLRX1	12	7	6	12	8.33333	1.39286
NP_000386.1|792-841|CSF2RB	5	8	1	1	3.33333	1.38462
NP_001028225.1|48-97|NLRP1	5	8	1	1	3.33333	1.38462
NP_001074324.1|432-481|PXN	5	2	4	4	3.33333	1.38462
NP_001092007.2|336-385|PNPLA7	5	9	1	0	3.33333	1.38462
NP_001092049.2|216-265|MRVI1	5	5	3	2	3.33333	1.38462
NP_001092093.2|6288-6337|OBSCN	5	3	3	4	3.33333	1.38462
NP_001123630.1|744-793|MYO1B	5	0	7	3	3.33333	1.38462
NP_001128522.1|768-817|IGSF9	5	6	2	2	3.33333	1.38462
NP_001139676.1|240-289|RASGRP4	5	8	1	1	3.33333	1.38462
NP_001156506.1|528-577|RPTOR	5	6	0	4	3.33333	1.38462
NP_001158058.1|2496-2545|IGFN1	5	2	4	4	3.33333	1.38462
NP_001171674.1|384-433|PPP1R3F	5	3	2	5	3.33333	1.38462
NP_001182192.1|0-49|PDZD7	5	3	0	7	3.33333	1.38462
NP_001240774.1|96-145|ADM2	5	5	1	4	3.33333	1.38462
NP_001243355.1|168-217|PDLIM5	5	4	0	6	3.33333	1.38462
NP_001245212.1|264-313|OR2V1	5	4	4	2	3.33333	1.38462
NP_001254743.1|456-505|SLC12A9	5	3	7	0	3.33333	1.38462
NP_001264252.1|288-337|NPIPA8	5	4	1	5	3.33333	1.38462
NP_001275981.1|432-481|PIGG	5	2	0	8	3.33333	1.38462
NP_001307225.1|48-97|NPFF	5	3	4	3	3.33333	1.38462
NP_001308167.1|96-145|UBA5	5	3	7	0	3.33333	1.38462
NP_001316734.1|480-529|PLEKHG1	5	5	3	2	3.33333	1.38462
NP_001333342.1|1176-1225|PCF11	5	5	0	5	3.33333	1.38462
NP_001337360.1|504-553|RIMS1	5	5	5	0	3.33333	1.38462
NP_003558.1|672-721|BCAR3	5	1	0	9	3.33333	1.38462
NP_055757.3|504-553|ANKRD6	5	4	3	3	3.33333	1.38462
NP_061850.2|24-73|NLGN3	5	2	0	8	3.33333	1.38462
NP_068745.2|240-289|ALX4	5	3	0	7	3.33333	1.38462
NP_612114.2|1776-1825|ATRX	5	3	2	5	3.33333	1.38462
NP_659457.2|144-193|CFAP53	5	0	10	0	3.33333	1.38462
NP_775886.3|864-913|VWA3A	5	0	10	0	3.33333	1.38462
sp|Q7RTT3|SSX9_HUMAN|120-169|SSX9P	5	0	7	3	3.33333	1.38462
sp|Q9UPN3-3|MACF1_HUMAN|24-73|MACF1	5	6	1	3	3.33333	1.38462
NP_001001581.1|24-73|PDE9A	9	7	3	9	6.33333	1.36364
NP_001171601.1|696-745|EGF	9	8	1	10	6.33333	1.36364
NP_001230672.1|432-481|FANCC	9	3	16	0	6.33333	1.36364
NP_001257928.1|96-145|ZFAND2B	9	8	4	7	6.33333	1.36364
NP_001305174.1|2232-2281|MYO18B	9	10	0	9	6.33333	1.36364
NP_000739.1|360-409|CHRNB2	8	10	4	3	5.66667	1.35
NP_001171434.1|CTERM|MNAT1	8	5	2	10	5.66667	1.35
NP_001077368.2|336-385|GP6	12	3	8	15	8.66667	1.34483
NP_001180305.1|576-625|TERT	20	5	9	30	14.6667	1.34043
NP_001127909.1|336-385|PHLDB2	7	3	9	3	5	1.33333
NP_001287776.1|144-193|SLC29A4	7	7	4	4	5	1.33333
NP_001123887.1|48-97|APOLD1	14	12	8	11	10.3333	1.32353
NP_001300901.1|120-169|TXNIP	13	7	9	13	9.66667	1.3125
NP_001119800.1|120-169|LNX1	6	4	5	4	4.33333	1.3125
NP_001137325.1|96-145|PYM1	6	11	2	0	4.33333	1.3125
NP_001139136.2|360-409|RFX8	6	5	5	3	4.33333	1.3125
NP_001154937.1|216-265|JMJD4	6	8	3	2	4.33333	1.3125
NP_001161862.1|48-97|C10orf105	6	7	1	5	4.33333	1.3125
NP_001171533.1|408-457|SEMA6C	6	3	3	7	4.33333	1.3125
NP_001230927.1|120-169|SPIB	6	2	3	8	4.33333	1.3125
NP_001284625.1|264-313|CCDC125	6	1	9	3	4.33333	1.3125
NP_001307684.1|1608-1657|SUPT6H	6	8	2	3	4.33333	1.3125
NP_001308008.1|384-433|EZH1	6	6	2	5	4.33333	1.3125
NP_116038.4|312-361|CNDP1	6	9	2	2	4.33333	1.3125
NP_219484.1|96-145|IMP4	6	7	4	2	4.33333	1.3125
sp|Q96RP7-2|G3ST4_HUMAN|312-361|GAL3ST4	6	6	0	7	4.33333	1.3125
NP_001095841.1|384-433|FOXRED2	8	11	1	6	6	1.28571
NP_001156807.1|48-97|SYTL5	8	10	5	3	6	1.28571
NP_000174.1|0-49|HADHB	5	1	5	5	3.66667	1.28571
NP_001012680.1|0-49|SLC3A2	5	4	5	2	3.66667	1.28571
NP_001013865.1|600-649|SLTM	5	3	5	3	3.66667	1.28571
NP_001035251.1|24-73|METTL26	5	5	3	3	3.66667	1.28571
NP_001139727.1|168-217|PODNL1	5	5	3	3	3.66667	1.28571
NP_001153003.1|240-289|BEGAIN	5	4	2	5	3.66667	1.28571
NP_001171631.1|360-409|GYG2	5	4	2	5	3.66667	1.28571
NP_001185731.1|1104-1153|EIF4G3	5	4	2	5	3.66667	1.28571
NP_001190176.1|336-385|EZH2	5	2	4	5	3.66667	1.28571
NP_001238817.1|360-409|ASPSCR1	5	3	3	5	3.66667	1.28571
NP_001239004.1|24-73|SLC9A3R2	5	5	4	2	3.66667	1.28571
NP_001240309.1|0-49|RPL15	5	4	4	3	3.66667	1.28571
NP_001245217.1|96-145|SELENBP1	5	4	6	1	3.66667	1.28571
NP_001258436.1|648-697|CCDC177	5	2	3	6	3.66667	1.28571
NP_001265630.1|168-217|SSX2/SSX2B	5	1	2	8	3.66667	1.28571
NP_001269230.1|312-361|NPAP1L	5	5	4	2	3.66667	1.28571
NP_001269855.1|168-217|ABI2	5	4	2	5	3.66667	1.28571
NP_001271260.1|48-97|POLM	5	8	0	3	3.66667	1.28571
NP_001288629.1|24-73|ERI3	5	7	1	3	3.66667	1.28571
NP_001310004.1|48-97|LOC101059915	5	3	4	4	3.66667	1.28571
NP_001311121.1|0-49|PANK2	5	6	2	3	3.66667	1.28571
NP_001317707.1|1056-1105|GAPVD1	5	9	2	0	3.66667	1.28571
NP_001333060.1|168-217|TMED8	5	2	6	3	3.66667	1.28571
NP_001339093.1|120-169|LMBR1L	5	7	4	0	3.66667	1.28571
NP_001354126.1|48-97|ADAMTSL5	5	2	8	1	3.66667	1.28571
NP_001736.1|0-49|CAMLG	5	3	6	2	3.66667	1.28571
NP_004111.2|72-121|GBP2	5	1	7	3	3.66667	1.28571
NP_055855.2|1008-1057|PIKFYVE	5	2	5	4	3.66667	1.28571
NP_055959.1|576-625|ZCCHC14	5	4	4	3	3.66667	1.28571
NP_620640.1|288-337|TAF5	5	5	3	3	3.66667	1.28571
sp|P54760-2|EPHB4_HUMAN|CTERM|EPHB4	5	7	3	1	3.66667	1.28571
sp|Q7Z5K2-3|WAPL_HUMAN|192-241|WAPL	5	7	3	1	3.66667	1.28571
sp|Q8NEZ4-2|KMT2C_HUMAN|2376-2425|KMT2C	5	2	0	9	3.66667	1.28571
sp|Q92617-3|NPIB3_HUMAN|96-145|NPIPB5	5	3	7	1	3.66667	1.28571
NP_001276903.1|480-529|LACTBL1	10	10	8	5	7.66667	1.26923
NP_001108224.1|288-337|CD55	7	7	3	6	5.33333	1.26316
NP_001245320.1|0-49|LAYN	7	9	3	4	5.33333	1.26316
NP_001258370.1|216-265|CFAP410	7	5	4	7	5.33333	1.26316
NP_001310473.1|216-265|GALNS	7	3	9	4	5.33333	1.26316
NP_006412.2|1704-1753|ARFGEF1	7	5	2	9	5.33333	1.26316
sp|Q6YHU6-3|THADA_HUMAN|1248-1297|THADA	7	6	3	7	5.33333	1.26316
NP_001269072.1|24-73|NLRX1	9	8	1	12	7	1.25
NP_001269359.1|72-121|LBX2	9	7	7	7	7	1.25
NP_001316905.1|24-73|LONRF1	9	7	5	9	7	1.25
NP_001096065.1|336-385|DTX2	6	7	4	3	4.66667	1.23529
NP_001162.4|1128-1177|ABCC6	6	9	2	3	4.66667	1.23529
NP_001185769.1|360-409|RBM12	6	5	2	7	4.66667	1.23529
NP_001245261.1|CTERM|GALT	6	5	3	6	4.66667	1.23529
NP_001269882.1|96-145|PRMT5	6	3	7	4	4.66667	1.23529
NP_001280012.1|576-625|FER1L5	6	4	7	3	4.66667	1.23529
NP_001287689.1|CTERM|C1orf105	6	3	3	8	4.66667	1.23529
NP_001290362.1|336-385|FUBP1	6	6	8	0	4.66667	1.23529
NP_001309397.1|3648-3697|MUC4	6	2	6	6	4.66667	1.23529
NP_001313342.1|0-49|PISD	6	7	0	7	4.66667	1.23529
NP_006556.1|480-529|CTCF	6	3	4	7	4.66667	1.23529
NP_872439.2|192-241|ZNF713	6	8	2	4	4.66667	1.23529
NP_001106834.1|72-121|TBC1D14	8	9	8	2	6.33333	1.22727
NP_001184051.1|240-289|IRF3	8	4	5	10	6.33333	1.22727
NP_001129491.1|192-241|FCGRT	10	13	8	3	8	1.22222
NP_001137159.1|480-529|DCST1	12	6	12	11	9.66667	1.21875
NP_001123308.1|72-121|CACNA1C	9	7	3	12	7.33333	1.2
NP_001018494.1|360-409|PUM1	7	9	2	6	5.66667	1.2
NP_001123380.2|144-193|GASK1A	7	3	5	9	5.66667	1.2
NP_001137250.1|672-721|ASAP3	7	10	5	2	5.66667	1.2
NP_006653.2|144-193|SRCAP	7	5	7	5	5.66667	1.2
NP_997255.2|240-289|SH2D4B	7	5	4	8	5.66667	1.2
NP_001002036.3|360-409|ASTL	5	5	2	5	4	1.2
NP_001009612.1|48-97|C20orf202	5	5	2	5	4	1.2
NP_001010883.2|24-73|FAM102B	5	5	6	1	4	1.2
NP_001025041.1|216-265|SOWAHB	5	6	2	4	4	1.2
NP_001034637.2|288-337|KLHL35	5	4	4	4	4	1.2
NP_001073897.2|720-769|TENM2	5	1	8	3	4	1.2
NP_001073946.1|696-745|TENM3	5	6	1	5	4	1.2
NP_001095837.1|480-529|DGLUCY	5	8	3	1	4	1.2
NP_001128717.1|480-529|TCOF1	5	3	6	3	4	1.2
NP_001138466.1|96-145|C2orf72	5	8	0	4	4	1.2
NP_001138776.1|1056-1105|IQCN	5	4	7	1	4	1.2
NP_001159521.1|216-265|ERCC1	5	1	2	9	4	1.2
NP_001164102.1|240-289|FCAMR	5	5	5	2	4	1.2
NP_001167023.1|144-193|TMPRSS4	5	6	6	0	4	1.2
NP_001177631.1|CTERM|C-PADDED-25|MTRNR2L8	5	6	4	2	4	1.2
NP_001243530.1|504-553|TRIM46	5	1	3	8	4	1.2
NP_001254537.1|504-553|FAM189B	5	4	5	3	4	1.2
NP_001258867.1|2016-2065|MEGF8	5	4	5	3	4	1.2
NP_001269900.1|336-385|MTSS1	5	2	4	6	4	1.2
NP_001295019.1|216-265|HDAC7	5	0	12	0	4	1.2
NP_001308192.1|120-169|EPN1	5	2	2	8	4	1.2
NP_001311250.1|744-793|MAST2	5	4	6	2	4	1.2
NP_001336993.1|768-817|TANC1	5	6	4	2	4	1.2
NP_001339249.1|264-313|LARP4	5	5	6	1	4	1.2
NP_001350278.1|336-385|CTTNBP2	5	6	3	3	4	1.2
NP_001353586.1|456-505|ATP10B	5	2	6	4	4	1.2
NP_001356394.1|48-97|NFIB	5	2	2	8	4	1.2
NP_055426.1|936-985|MDN1	5	3	3	6	4	1.2
NP_066553.3|144-193|NDUFV3	5	2	4	6	4	1.2
NP_703147.2|24-73|B4GALNT2	5	2	4	6	4	1.2
sp|Q8TAD4-2|ZNT5_HUMAN|384-433|SLC30A5	5	6	0	6	4	1.2
NP_002594.1|48-97|PDE7A	8	5	5	10	6.66667	1.17391
NP_001007468.1|624-673|SFI1	6	4	2	9	5	1.16667
NP_001020252.1|24-73|MBP	6	5	6	4	5	1.16667
NP_001041677.1|96-145|CEMP1	6	3	2	10	5	1.16667
NP_001093254.2|624-673|FBXL19	6	7	4	4	5	1.16667
NP_001103132.4|2376-2425|HECTD4	6	9	4	2	5	1.16667
NP_001107605.1|864-913|SYNPO2L	6	5	5	5	5	1.16667
NP_001120687.1|120-169|GFI1	6	5	2	8	5	1.16667
NP_001139727.1|288-337|PODNL1	6	2	5	8	5	1.16667
NP_001157859.1|1152-1201|RAPGEF6	6	6	4	5	5	1.16667
NP_001171724.1|0-49|PEX11B	6	4	7	4	5	1.16667
NP_001273407.1|288-337|EIF3C	6	6	6	3	5	1.16667
NP_001277060.1|24-73|PHF12	6	4	1	10	5	1.16667
NP_001287825.1|120-169|CABP4	6	8	0	7	5	1.16667
NP_001353590.1|792-841|CLUH	6	7	2	6	5	1.16667
NP_055949.2|552-601|MPRIP	6	5	3	7	5	1.16667
NP_612142.2|0-49|NUP35	6	7	5	3	5	1.16667
NP_872589.1|1272-1321|BAZ1A	6	7	2	6	5	1.16667
NP_001073964.2|2784-2833|TNRC18	14	13	5	18	12	1.15385
NP_000823.4|576-625|GRIN1	9	12	5	6	7.66667	1.15385
NP_001345590.1|528-577|C17orf113	9	7	5	11	7.66667	1.15385
NP_001002036.3|288-337|ASTL	7	6	3	9	6	1.14286
NP_001002913.1|24-73|PTRH1	7	7	3	8	6	1.14286
NP_001073964.2|1752-1801|TNRC18	7	6	8	4	6	1.14286
NP_001177131.1|72-121|CES4A	7	9	5	4	6	1.14286
NP_001243602.1|264-313|STOML1	7	12	3	3	6	1.14286
NP_001243779.1|22440-22489|TTN	7	2	6	10	6	1.14286
NP_001269840.1|168-217|CARF	7	1	13	4	6	1.14286
NP_001291288.1|5232-5281|MUC5AC	7	11	6	1	6	1.14286
NP_003853.1|24-73|FGF18	7	2	7	9	6	1.14286
NP_001305682.1|120-169|COL21A1	10	10	6	10	8.66667	1.13793
NP_001289550.1|552-601|ACHE	8	14	5	2	7	1.125
NP_001350455.1|360-409|IFNGR1	8	9	8	4	7	1.125
NP_001001581.1|0-49|PDE9A	5	12	1	0	4.33333	1.125
NP_001010881.1|768-817|C1orf167	5	4	5	4	4.33333	1.125
NP_001017989.2|96-145|OPA3	5	5	3	5	4.33333	1.125
NP_001032238.1|120-169|ACOT1	5	11	1	1	4.33333	1.125
NP_001033692.2|0-49|MARVELD2	5	5	3	5	4.33333	1.125
NP_001036146.1|912-961|RERE	5	6	3	4	4.33333	1.125
NP_001077430.1|1224-1273|WDR62	5	10	2	1	4.33333	1.125
NP_001089.1|456-505|ACO2	5	1	11	1	4.33333	1.125
NP_001123230.2|0-49|DPEP3	5	11	1	1	4.33333	1.125
NP_001128715.1|1056-1105|TCOF1	5	6	3	4	4.33333	1.125
NP_001135452.1|1440-1489|TP53BP1	5	3	0	10	4.33333	1.125
NP_001167635.1|96-145|PRRT4	5	10	1	2	4.33333	1.125
NP_001177653.1|96-145|ATAT1	5	5	4	4	4.33333	1.125
NP_001186623.1|624-673|SLC4A2	5	10	1	2	4.33333	1.125
NP_001191088.1|48-97|SPHK2	5	5	5	3	4.33333	1.125
NP_001191195.1|408-457|GABRA4	5	4	3	6	4.33333	1.125
NP_001229742.1|0-49|ANKRD6	5	6	6	1	4.33333	1.125
NP_001230178.1|384-433|NPRL3	5	2	3	8	4.33333	1.125
NP_001245296.1|0-49|DIAPH3	5	6	6	1	4.33333	1.125
NP_001254513.1|CTERM|UBOX5	5	6	3	4	4.33333	1.125
NP_001255971.1|264-313|CTCFL	5	8	0	5	4.33333	1.125
NP_001264044.1|72-121|DNAH11	5	4	2	7	4.33333	1.125
NP_001269677.1|336-385|TLE4	5	4	6	3	4.33333	1.125
NP_001269700.1|576-625|ANKMY1	5	2	4	7	4.33333	1.125
NP_001276985.1|24-73|LOC101927572	5	4	5	4	4.33333	1.125
NP_001297071.1|360-409|LOC100131107	5	4	2	7	4.33333	1.125
NP_001307472.1|336-385|C16orf70	5	2	0	11	4.33333	1.125
NP_001307657.1|336-385|HSPBAP1	5	4	1	8	4.33333	1.125
NP_001308725.1|720-769|CBLB	5	4	1	8	4.33333	1.125
NP_001310992.1|1776-1825|MIA3	5	5	7	1	4.33333	1.125
NP_001318027.1|0-49|ZNF114	5	3	1	9	4.33333	1.125
NP_001333862.1|24-73|ZNF488	5	6	5	2	4.33333	1.125
NP_055192.1|0-49|DNAJC2	5	6	6	1	4.33333	1.125
NP_056958.3|0-49|RBPJ	5	2	8	3	4.33333	1.125
NP_060161.2|120-169|LRRC49	5	5	7	1	4.33333	1.125
NP_061857.3|936-985|SSH1	5	3	7	3	4.33333	1.125
NP_071937.4|336-385|TTC31	5	5	2	6	4.33333	1.125
NP_473455.2|552-601|TAGAP	5	5	5	3	4.33333	1.125
NP_722576.3|216-265|ADGRG4	5	5	3	5	4.33333	1.125
NP_940885.2|288-337|RUFY4	5	2	10	1	4.33333	1.125
sp|O43663-2|PRC1_HUMAN|408-457|PRC1	5	11	2	0	4.33333	1.125
NP_001257399.1|24-73|SOCS2	12	10	10	12	10.6667	1.11429
NP_001230141.1|24-73|CCER2	13	10	9	16	11.6667	1.10526
NP_000436.2|4488-4537|PLEC	6	8	2	6	5.33333	1.10526
NP_001032852.2|600-649|COL28A1	6	9	4	3	5.33333	1.10526
NP_001054.2|144-193|TF	6	4	3	9	5.33333	1.10526
NP_001073921.1|120-169|GPR108	6	7	6	3	5.33333	1.10526
NP_001129472.1|720-769|ABL2	6	9	4	3	5.33333	1.10526
NP_001156794.1|24-73|CCDC120	6	8	3	5	5.33333	1.10526
NP_001165442.1|168-217|CDHR1	6	8	7	1	5.33333	1.10526
NP_001165903.1|312-361|PHKG2	6	2	1	13	5.33333	1.10526
NP_001167574.1|0-49|RSKR	6	2	2	12	5.33333	1.10526
NP_001192176.1|408-457|ACSL6	6	6	6	4	5.33333	1.10526
NP_001276990.1|624-673|SEMA3B	6	6	1	9	5.33333	1.10526
NP_001277247.1|CTERM|ZNF304	6	7	4	5	5.33333	1.10526
NP_001309745.1|48-97|SOD2	6	2	3	11	5.33333	1.10526
NP_060050.2|72-121|ZRANB1	6	7	6	3	5.33333	1.10526
sp|D6REC4|CFA99_HUMAN|48-97|CFAP99	10	26	1	0	9	1.1
NP_000231.1|408-457|MAOA	7	8	1	10	6.33333	1.09091
NP_001096637.1|48-97|ZGLP1	7	10	1	8	6.33333	1.09091
NP_001273375.1|0-49|RIPOR2	7	12	3	4	6.33333	1.09091
NP_001355231.1|744-793|GTF2IRD2/GTF2IRD2B	7	3	4	12	6.33333	1.09091
NP_001275927.1|288-337|GMIP	8	6	11	5	7.33333	1.08
NP_061027.2|984-1033|LRP1B	8	10	3	9	7.33333	1.08
sp|P16050-2|LOX15_HUMAN|168-217|ALOX15	8	9	7	6	7.33333	1.08
sp|Q4AC94-2|C2CD3_HUMAN|1416-1465|C2CD3	9	7	11	7	8.33333	1.07143
NP_000669.1|480-529|ADRA1D	10	16	4	8	9.33333	1.06452
NP_001284569.1|144-193|C1RL	10	14	4	10	9.33333	1.06452
NP_000021.1|0-49|AGXT	5	6	2	6	4.66667	1.05882
NP_001007126.1|24-73|LKAAEAR1	5	2	7	5	4.66667	1.05882
NP_001034230.1|648-697|TRIOBP	5	6	2	6	4.66667	1.05882
NP_001070979.1|168-217|TCF19	5	6	3	5	4.66667	1.05882
NP_001074911.2|144-193|LILRB5	5	6	1	7	4.66667	1.05882
NP_001084.3|2064-2113|ACACB	5	6	2	6	4.66667	1.05882
NP_001091089.1|0-49|TMEM184A	5	9	3	2	4.66667	1.05882
NP_001094284.1|168-217|PIP4P1	5	7	5	2	4.66667	1.05882
NP_001123573.1|24-73|NR1H3	5	8	2	4	4.66667	1.05882
NP_001129121.1|216-265|FOXI3	5	4	8	2	4.66667	1.05882
NP_001155220.1|96-145|LIM2	5	4	3	7	4.66667	1.05882
NP_001156729.1|1008-1057|PLXNB3	5	4	0	10	4.66667	1.05882
NP_001170781.1|288-337|TRPM6	5	11	0	3	4.66667	1.05882
NP_001177719.1|CTERM|CDRT15L2	5	4	2	8	4.66667	1.05882
NP_001177766.1|0-49|DCTN1	5	5	5	4	4.66667	1.05882
NP_001243209.1|336-385|ZNF26	5	4	8	2	4.66667	1.05882
NP_001245301.1|504-553|SPATA20	5	7	6	1	4.66667	1.05882
NP_001252522.1|912-961|PLEKHG5	5	7	1	6	4.66667	1.05882
NP_001258763.1|96-145|RSRC1	5	3	4	7	4.66667	1.05882
NP_001269446.1|CTERM|BCL2L12	5	5	1	8	4.66667	1.05882
NP_001271260.1|144-193|POLM	5	8	2	4	4.66667	1.05882
NP_001273683.1|840-889|SYNPO2	5	7	2	5	4.66667	1.05882
NP_001273700.1|2112-2161|ANKRD17	5	5	3	6	4.66667	1.05882
NP_001275675.1|72-121|CMTM5	5	9	4	1	4.66667	1.05882
NP_001278220.1|0-49|MISP3	5	9	4	1	4.66667	1.05882
NP_001295158.1|0-49|C3orf33	5	6	4	4	4.66667	1.05882
NP_001300911.1|168-217|CDK11A	5	6	4	4	4.66667	1.05882
NP_001305741.1|96-145|TTC9C	5	7	1	6	4.66667	1.05882
NP_001308046.1|24-73|ZSCAN22	5	5	6	3	4.66667	1.05882
NP_001316.1|288-337|CSTF2	5	7	6	1	4.66667	1.05882
NP_001368.2|24-73|DYNC2H1	5	4	6	4	4.66667	1.05882
NP_002834.3|1080-1129|PTPRJ	5	6	7	1	4.66667	1.05882
NP_005988.1|216-265|VPS72	5	6	5	3	4.66667	1.05882
NP_054729.3|624-673|ASTN2	5	8	0	6	4.66667	1.05882
NP_056175.3|480-529|MTREX	5	3	7	4	4.66667	1.05882
NP_057110.3|264-313|RDH11	5	5	0	9	4.66667	1.05882
NP_950240.2|48-97|KLHL5	5	9	0	5	4.66667	1.05882
sp|P49768-3|PSN1_HUMAN|312-361|PSEN1	5	4	8	2	4.66667	1.05882
sp|P52948-6|NUP98_HUMAN|1296-1345|NUP98	5	4	8	2	4.66667	1.05882
sp|Q5XUX0-2|FBX31_HUMAN|240-289|FBXO31	5	3	3	8	4.66667	1.05882
NP_001026842.2|144-193|CYB5RL	6	3	4	10	5.66667	1.05
NP_001139145.1|336-385|SORBS2	6	12	3	2	5.66667	1.05
NP_001164006.1|384-433|ATAD3A	6	7	5	5	5.66667	1.05
NP_001257401.2|120-169|MCM3	6	8	4	5	5.66667	1.05
NP_001273425.1|576-625|PIF1	6	3	9	5	5.66667	1.05
NP_001307745.1|528-577|MCF2L	6	14	1	2	5.66667	1.05
NP_001336041.1|432-481|TMCO4	6	9	4	4	5.66667	1.05
NP_002492.2|360-409|NFIX	6	5	5	7	5.66667	1.05
NP_000988.1|CTERM|RPL37	7	2	7	11	6.66667	1.04348
NP_001123309.1|1968-2017|CACNA1C	7	7	4	9	6.66667	1.04348
NP_001135758.1|1032-1081|SMC6	7	8	5	7	6.66667	1.04348
NP_001185825.1|240-289|ACY1	7	8	11	1	6.66667	1.04348
NP_001288579.1|312-361|R3HCC1	7	6	3	11	6.66667	1.04348
NP_001316836.1|CTERM|OTUD7A	7	7	5	8	6.66667	1.04348
NP_056265.2|336-385|POT1	7	5	12	3	6.66667	1.04348
sp|Q9HC29-3|NOD2_HUMAN|120-169|NOD2	7	6	11	3	6.66667	1.04348
NP_001271354.1|288-337|MYRIP	8	10	9	4	7.66667	1.03846
NP_490647.1|120-169|DNAJB6	8	10	5	8	7.66667	1.03846
NP_859052.3|72-121|QSOX2	9	4	11	11	8.66667	1.03448
sp|O00115-2|DNS2A_HUMAN|96-145|DNASE2	9	6	13	7	8.66667	1.03448
NP_001271146.1|120-169|FCRL6	15	17	13	15	15	1
NP_001129071.1|288-337|TGFB2	11	11	8	14	11	1
NP_892010.2|240-289|SPHK1	9	7	9	11	9	1
NP_001157569.1|168-217|VCAN	8	12	8	4	8	1
NP_001180395.1|408-457|KANSL1	8	10	2	12	8	1
NP_001269220.1|48-97|ABCB8	8	6	10	8	8	1
NP_001295250.1|288-337|PARP15	8	8	4	12	8	1
NP_001307684.1|480-529|SUPT6H	8	11	1	12	8	1
NP_005556.1|CTERM|LCP2	8	8	8	8	8	1
NP_001040.1|192-241|SSTR1	7	6	8	7	7	1
NP_001074010.2|864-913|MGA	7	7	4	10	7	1
NP_001185619.1|456-505|PPAN-P2RY11	7	10	8	3	7	1
NP_001243617.1|432-481|MELK	7	10	5	6	7	1
NP_001254490.1|504-553|TJP3	7	9	5	7	7	1
NP_001034299.3|48-97|ALG13	6	11	2	5	6	1
NP_001073951.2|360-409|AJM1	6	6	0	12	6	1
NP_001120689.1|96-145|SMAD9	6	10	0	8	6	1
NP_001165459.1|24-73|AGA	6	7	2	9	6	1
NP_001171622.1|504-553|NPNT	6	10	1	7	6	1
NP_001278253.1|288-337|BAHCC1	6	3	12	3	6	1
NP_001303955.1|768-817|CARMIL2	6	4	6	8	6	1
NP_057520.2|624-673|PHF20	6	10	3	5	6	1
NP_775908.2|192-241|SLC25A41	6	4	8	6	6	1
NP_000180.2|816-865|HK2	5	5	8	2	5	1
NP_000419.1|216-265|LTBP2	5	11	0	4	5	1
NP_000735.1|456-505|CHRNA4	5	2	8	5	5	1
NP_001032722.1|48-97|SIL1	5	4	2	9	5	1
NP_001093592.1|624-673|SBNO2	5	7	4	4	5	1
NP_001135931.2|408-457|ASB10	5	3	5	7	5	1
NP_001136157.1|1320-1369|ARHGAP32	5	2	6	7	5	1
NP_001138552.2|0-49|MEIOC	5	4	2	9	5	1
NP_001138618.1|384-433|CRHR1	5	5	3	7	5	1
NP_001155907.2|0-49|ANKRD66	5	7	2	6	5	1
NP_001156946.1|CTERM|ZNF746	5	7	4	4	5	1
NP_001161097.1|1608-1657|CACNA1C	5	11	2	2	5	1
NP_001161846.1|696-745|KIAA0319	5	1	8	6	5	1
NP_001177396.1|48-97|PRR36	5	7	5	3	5	1
NP_001182192.1|480-529|PDZD7	5	3	5	7	5	1
NP_001185732.1|144-193|EIF4G3	5	7	7	1	5	1
NP_001185873.1|48-97|DTNA	5	6	5	4	5	1
NP_001229371.1|CTERM|GRB7	5	2	1	12	5	1
NP_001229721.1|768-817|SNAP91	5	8	1	6	5	1
NP_001230037.1|840-889|PLD2	5	5	4	6	5	1
NP_001238980.1|120-169|PCMT1	5	5	2	8	5	1
NP_001239051.1|552-601|PASK	5	4	6	5	5	1
NP_001243779.1|6768-6817|TTN	5	8	2	5	5	1
NP_001244119.1|936-985|POM121/POM121C	5	1	4	10	5	1
NP_001265142.1|CTERM|LRRC20	5	9	2	4	5	1
NP_001276972.1|480-529|TAP2	5	4	5	6	5	1
NP_001278253.1|1752-1801|BAHCC1	5	4	4	7	5	1
NP_001278831.1|696-745|LRP5	5	7	7	1	5	1
NP_001288098.2|CTERM|SHF	5	7	1	7	5	1
NP_001293069.1|96-145|QDPR	5	5	5	5	5	1
NP_001296356.1|48-97|FAM205C	5	7	8	0	5	1
NP_001308635.1|CTERM|RPS9	5	8	6	1	5	1
NP_001316786.1|1848-1897|BAZ2B	5	2	7	6	5	1
NP_001316786.1|648-697|BAZ2B	5	1	10	4	5	1
NP_001317525.1|408-457|SYBU	5	5	3	7	5	1
NP_001317692.1|0-49|IDH3B	5	4	6	5	5	1
NP_001337983.1|312-361|TRIM2	5	6	2	7	5	1
NP_001360.1|2760-2809|DNAH5	5	7	3	5	5	1
NP_006875.2|72-121|SHOX2	5	15	0	0	5	1
NP_054765.1|168-217|MRPS18B	5	7	0	8	5	1
NP_113584.3|2544-2593|HUWE1	5	6	0	9	5	1
NP_569735.1|120-169|CHST14	5	9	1	5	5	1
sp|Q6UXG8-2|BTNL9_HUMAN|CTERM|BTNL9	5	7	2	6	5	1
sp|Q7Z3U7-3|MON2_HUMAN|96-145|MON2	5	6	2	7	5	1
sp|Q8WZ42-2|TITIN_HUMAN|14184-14233|TTN	5	4	4	7	5	1
sp|Q96RP7-2|G3ST4_HUMAN|144-193|GAL3ST4	5	7	4	4	5	1
NP_001139134.1|120-169|GATA2	19	22	26	10	19.3333	0.983607
NP_001243628.1|264-313|STPG3	13	11	9	20	13.3333	0.976744
NP_001305436.1|24-73|CTU2	11	24	0	10	11.3333	0.972973
NP_000928.1|312-361|POLR2A	10	9	14	8	10.3333	0.970588
NP_001155048.2|456-505|SAMD4A	10	4	13	14	10.3333	0.970588
NP_000377.1|24-73|BLMH	9	14	9	5	9.33333	0.967742
NP_000774.2|72-121|CYP26A1	9	6	5	17	9.33333	0.967742
NP_001004341.1|96-145|ETV3L	9	6	10	12	9.33333	0.967742
NP_001308919.1|CTERM|LOC105376731	9	10	6	12	9.33333	0.967742
NP_001007468.1|552-601|SFI1	7	5	2	15	7.33333	0.96
NP_001138781.1|216-265|LRTOMT	7	5	9	8	7.33333	0.96
NP_001171588.1|72-121|MINPP1	7	7	8	7	7.33333	0.96
NP_001186049.1|48-97|RPP21	7	7	4	11	7.33333	0.96
NP_001189488.1|336-385|CHURC1-FNTB	7	4	6	12	7.33333	0.96
NP_001243481.1|24-73|NEIL1	7	9	11	2	7.33333	0.96
NP_001305266.1|792-841|FRMD4A	7	12	2	8	7.33333	0.96
NP_001352693.1|960-1009|USP42	7	7	0	15	7.33333	0.96
NP_000126.2|1056-1105|FANCA	6	8	6	5	6.33333	0.954545
NP_000721.1|264-313|CCKAR	6	7	6	6	6.33333	0.954545
NP_001020095.1|312-361|EXOC1	6	6	6	7	6.33333	0.954545
NP_001035757.1|360-409|HSF4	6	17	1	1	6.33333	0.954545
NP_001139542.1|384-433|TDRD3	6	13	3	3	6.33333	0.954545
NP_001139815.1|CTERM|PQLC1	6	7	0	12	6.33333	0.954545
NP_001153471.1|336-385|NRG1	6	9	3	7	6.33333	0.954545
NP_001167589.1|264-313|MEX3D	6	4	4	11	6.33333	0.954545
NP_001171164.1|696-745|ARHGEF28	6	9	5	5	6.33333	0.954545
NP_001243620.1|432-481|MELK	6	8	6	5	6.33333	0.954545
NP_001269633.1|408-457|PDIA6	6	10	0	9	6.33333	0.954545
NP_001290423.1|120-169|CBX6	6	9	6	4	6.33333	0.954545
NP_001317448.1|744-793|ZNF574	6	15	4	0	6.33333	0.954545
NP_037462.1|240-289|NME7	6	6	7	6	6.33333	0.954545
NP_055527.1|96-145|SETD1A	6	14	1	4	6.33333	0.954545
NP_071741.2|216-265|NCAPG	6	7	4	8	6.33333	0.954545
NP_542389.1|192-241|ACY3	6	8	3	8	6.33333	0.954545
NP_940944.1|120-169|ZNF773	6	9	5	5	6.33333	0.954545
sp|P01717|LV325_HUMAN|0-49|IGLV3-25	6	6	6	7	6.33333	0.954545
NP_001034589.2|432-481|VWA5B1	11	9	10	16	11.6667	0.947368
NP_000316.2|120-169|PITX2	5	5	6	5	5.33333	0.947368
NP_001013764.1|504-553|DGKK	5	6	5	5	5.33333	0.947368
NP_001036100.1|72-121|NGDN	5	1	8	7	5.33333	0.947368
NP_001093392.1|624-673|ALG13	5	6	5	5	5.33333	0.947368
NP_001099036.1|1344-1393|KIF13A	5	9	1	6	5.33333	0.947368
NP_001107604.1|528-577|NBEAL1	5	6	7	3	5.33333	0.947368
NP_001127694.1|240-289|IRX2	5	1	7	8	5.33333	0.947368
NP_001128409.1|456-505|FIP1L1	5	8	8	0	5.33333	0.947368
NP_001129735.1|48-97|C2CD4C	5	6	4	6	5.33333	0.947368
NP_001138233.1|168-217|TLE2	5	8	1	7	5.33333	0.947368
NP_001162153.2|24-73|SAP25	5	9	3	4	5.33333	0.947368
NP_001229707.1|192-241|IKBKB	5	3	2	11	5.33333	0.947368
NP_001229851.1|24-73|CT47A6	5	3	11	2	5.33333	0.947368
NP_001243287.1|48-97|PTK6	5	4	4	8	5.33333	0.947368
NP_001263194.1|336-385|DUOXA1	5	9	7	0	5.33333	0.947368
NP_001269219.1|480-529|ARHGAP27	5	7	2	7	5.33333	0.947368
NP_001277060.1|456-505|PHF12	5	3	2	11	5.33333	0.947368
NP_001284368.1|288-337|HGFAC	5	5	9	2	5.33333	0.947368
NP_001287662.1|0-49|MRPL9	5	4	10	2	5.33333	0.947368
NP_001306773.1|816-865|CAPRIN2	5	9	5	2	5.33333	0.947368
NP_001316697.1|408-457|ZNF875	5	3	5	8	5.33333	0.947368
NP_002958.2|576-625|SAFB	5	3	5	8	5.33333	0.947368
NP_004516.2|1560-1609|LRP2	5	10	0	6	5.33333	0.947368
NP_038479.1|1728-1777|MYOF	5	2	8	6	5.33333	0.947368
NP_573566.2|48-97|LRPPRC	5	5	3	8	5.33333	0.947368
NP_612197.1|480-529|PCSK6	5	8	2	6	5.33333	0.947368
NP_776246.1|24-73|SPACA3	5	10	4	2	5.33333	0.947368
sp|A3KMH1-3|VWA8_HUMAN|1464-1513|VWA8	5	2	6	8	5.33333	0.947368
sp|P50748-2|KNTC1_HUMAN|240-289|KNTC1	5	4	6	6	5.33333	0.947368
sp|Q86UP3-2|ZFHX4_HUMAN|2976-3025|ZFHX4	5	5	3	8	5.33333	0.947368
sp|Q8NEY1-7|NAV1_HUMAN|1464-1513|NAV1	5	8	4	4	5.33333	0.947368
sp|Q9BYK8-4|HELZ2_HUMAN|72-121|HELZ2	5	1	2	13	5.33333	0.947368
sp|Q9NR80-3|ARHG4_HUMAN|192-241|ARHGEF4	5	1	12	3	5.33333	0.947368
NP_001009931.1|1896-1945|HRNR	8	19	4	3	8.66667	0.931034
NP_001129475.1|216-265|C2CD4D	8	9	8	9	8.66667	0.931034
NP_001185798.1|72-121|CAPN1	8	13	5	8	8.66667	0.931034
NP_001244119.1|768-817|POM121/POM121C	8	11	6	9	8.66667	0.931034
NP_001317701.1|744-793|CNKSR2	8	11	6	9	8.66667	0.931034
NP_001156333.1|24-73|COX11	12	20	4	15	13	0.928571
NP_000867.2|1680-1729|IGF2R	7	4	6	13	7.66667	0.923077
NP_001092093.2|6168-6217|OBSCN	7	9	10	4	7.66667	0.923077
NP_001136082.1|720-769|ULK2	7	8	5	10	7.66667	0.923077
NP_001139727.1|192-241|PODNL1	7	6	12	5	7.66667	0.923077
NP_001244928.1|768-817|ANKFY1	7	8	7	8	7.66667	0.923077
NP_001258436.1|624-673|CCDC177	7	11	9	3	7.66667	0.923077
NP_001269093.1|144-193|P2RX2	7	14	6	3	7.66667	0.923077
NP_001269596.1|840-889|MICAL2	7	18	3	2	7.66667	0.923077
NP_003741.1|984-1033|EIF3A	7	11	11	1	7.66667	0.923077
NP_001269558.1|168-217|GBGT1	10	12	6	15	11	0.916667
NP_001129957.1|48-97|C11orf86	13	7	10	26	14.3333	0.913043
NP_001006637.1|CTERM|GTDC1	6	3	5	12	6.66667	0.913043
NP_001034220.1|48-97|ALOX15B	6	11	9	0	6.66667	0.913043
NP_001116362.1|168-217|GGT6	6	3	14	3	6.66667	0.913043
NP_001124149.1|24-73|EPOP	6	8	5	7	6.66667	0.913043
NP_001137252.1|CTERM|SLC25A39	6	4	5	11	6.66667	0.913043
NP_001138678.1|936-985|KIAA1671	6	6	8	6	6.66667	0.913043
NP_001182145.1|24-73|DENND1B	6	5	5	10	6.66667	0.913043
NP_001186623.1|1032-1081|SLC4A2	6	12	3	5	6.66667	0.913043
NP_066022.2|960-1009|SPTBN4	6	9	9	2	6.66667	0.913043
sp|O60260-3|PRKN_HUMAN|48-97|PRKN	6	16	2	2	6.66667	0.913043
sp|P21127-6|CD11B_HUMAN|120-169|CDK11B	6	9	7	4	6.66667	0.913043
sp|Q96GC6-4|ZN274_HUMAN|192-241|ZNF274	6	3	4	13	6.66667	0.913043
NP_001028254.2|336-385|MYCL	9	5	14	11	10	0.909091
NP_001240755.1|24-73|GALNT14	12	8	12	20	13.3333	0.906977
NP_001073870.1|48-97|PPM1N	8	4	9	14	9	0.9
NP_001305756.1|1032-1081|TSC2	8	6	4	17	9	0.9
NP_001007468.1|888-937|SFI1	5	11	4	2	5.66667	0.9
NP_001013002.2|144-193|C16orf86	5	6	5	6	5.66667	0.9
NP_001026887.2|CTERM|CRELD1	5	3	4	10	5.66667	0.9
NP_001036010.1|24-73|LTBP4	5	9	5	3	5.66667	0.9
NP_001074010.2|1032-1081|MGA	5	3	5	9	5.66667	0.9
NP_001093097.1|CTERM|MTFR1L	5	12	4	1	5.66667	0.9
NP_001103132.4|3360-3409|HECTD4	5	1	5	11	5.66667	0.9
NP_001116080.1|216-265|HCCS	5	6	3	8	5.66667	0.9
NP_001128248.1|528-577|KLC2	5	5	5	7	5.66667	0.9
NP_001129119.1|144-193|FAM53C	5	8	5	4	5.66667	0.9
NP_001136407.1|144-193|MXD3	5	4	2	11	5.66667	0.9
NP_001137466.1|48-97|RASSF7	5	3	5	9	5.66667	0.9
NP_001139130.1|576-625|RAP1GAP	5	4	8	5	5.66667	0.9
NP_001164121.1|384-433|LAS1L	5	1	7	9	5.66667	0.9
NP_001165763.1|120-169|NIPAL4	5	5	3	9	5.66667	0.9
NP_001180305.1|432-481|TERT	5	8	2	7	5.66667	0.9
NP_001191169.1|408-457|TBC1D10A	5	8	6	3	5.66667	0.9
NP_001191397.1|216-265|RBM10	5	5	2	10	5.66667	0.9
NP_001240813.1|432-481|ALPK1	5	9	4	4	5.66667	0.9
NP_001243550.2|120-169|R3HCC1L	5	1	6	10	5.66667	0.9
NP_001248393.1|552-601|ADAM15	5	7	5	5	5.66667	0.9
NP_001257374.1|144-193|RTBDN	5	4	9	4	5.66667	0.9
NP_001258152.2|2880-2929|OBSCN	5	10	2	5	5.66667	0.9
NP_001273545.1|168-217|ANO4	5	3	5	9	5.66667	0.9
NP_001275949.1|480-529|KIF6	5	8	3	6	5.66667	0.9
NP_001278017.1|792-841|WDR87	5	6	6	5	5.66667	0.9
NP_001287867.1|216-265|WNT8A	5	5	1	11	5.66667	0.9
NP_001288058.1|24-73|POLR2F	5	4	7	6	5.66667	0.9
NP_001289970.1|264-313|ITGA10	5	5	2	10	5.66667	0.9
NP_001291744.1|96-145|CIC	5	6	6	5	5.66667	0.9
NP_001299848.1|96-145|MSANTD2	5	5	4	8	5.66667	0.9
NP_001304867.1|168-217|CCDC192	5	9	4	4	5.66667	0.9
NP_001305878.1|192-241|SLC30A3	5	6	5	6	5.66667	0.9
NP_001307989.1|144-193|SIRT6	5	7	7	3	5.66667	0.9
NP_001308228.1|0-49|WNK4	5	9	8	0	5.66667	0.9
NP_001308705.1|120-169|SNTG1	5	1	9	7	5.66667	0.9
NP_001310272.1|2136-2185|AHCTF1	5	5	8	4	5.66667	0.9
NP_001311441.1|912-961|ADAMTS12	5	10	5	2	5.66667	0.9
NP_001316451.1|456-505|ZNF420	5	8	7	2	5.66667	0.9
NP_001333043.1|600-649|FNIP1	5	2	6	9	5.66667	0.9
NP_001342365.1|1488-1537|SPTB	5	7	1	9	5.66667	0.9
NP_001346160.1|120-169|SH2B2	5	7	4	6	5.66667	0.9
NP_002922.2|264-313|RING1	5	3	3	11	5.66667	0.9
NP_055873.1|0-49|VWA8	5	3	2	12	5.66667	0.9
NP_071895.3|312-361|RHBDF1	5	10	1	6	5.66667	0.9
NP_115956.3|CTERM|SPZ1	5	7	4	6	5.66667	0.9
NP_543012.1|0-49|OVCA2	5	2	3	12	5.66667	0.9
NP_612429.2|1440-1489|AHNAK2	5	8	5	4	5.66667	0.9
NP_689760.2|360-409|BTNL9	5	6	3	8	5.66667	0.9
NP_751943.1|216-265|KLHDC1	5	6	9	2	5.66667	0.9
NP_775184.1|96-145|IL1F10	5	3	7	7	5.66667	0.9
NP_997281.2|216-265|GBP7	5	8	2	7	5.66667	0.9
NP_001010881.1|864-913|C1orf167	16	13	13	28	18	0.894737
NP_001139186.1|CTERM|SAE1	10	16	4	14	11.3333	0.891892
NP_001245255.1|648-697|SFI1	10	17	5	12	11.3333	0.891892
NP_001268940.1|24-73|TMEM150B	10	6	1	27	11.3333	0.891892
NP_001035362.3|840-889|ADAMTSL1	7	9	9	6	8	0.888889
NP_001124454.1|192-241|DYSF	7	14	6	4	8	0.888889
NP_001159897.1|24-73|GNAI2	7	3	1	20	8	0.888889
NP_001281265.1|528-577|ADGRB2	7	9	7	8	8	0.888889
NP_001317457.1|288-337|ASPSCR1	7	5	8	11	8	0.888889
NP_848661.1|216-265|ZDHHC21	7	3	5	16	8	0.888889
NP_001137252.1|168-217|SLC25A39	14	21	6	21	16	0.882353
NP_000095.2|120-169|CYP1B1	9	19	2	10	10.3333	0.882353
NP_001243276.1|552-601|SEMA5B	11	16	9	13	12.6667	0.878049
NP_001273914.1|24-73|CNTLN	11	15	6	17	12.6667	0.878049
NP_001129743.2|96-145|NKX2-6	13	27	9	9	15	0.875
NP_001032208.1|504-553|AGAP1	6	14	1	6	7	0.875
NP_001034589.2|456-505|VWA5B1	6	3	10	8	7	0.875
NP_001139654.1|120-169|KRTAP16-1	6	5	6	10	7	0.875
NP_001139813.1|480-529|ANKRD34C	6	2	7	12	7	0.875
NP_001259002.1|480-529|QARS	6	11	9	1	7	0.875
NP_001271.1|72-121|CIRBP	6	13	5	3	7	0.875
NP_001306158.1|888-937|CEP131	6	14	2	5	7	0.875
NP_001306881.1|288-337|EPS8L3	6	9	3	9	7	0.875
NP_996921.1|432-481|TCF12	6	6	5	10	7	0.875
NP_001034936.1|144-193|GPX4	8	10	6	12	9.33333	0.870968
NP_001208.2|48-97|CA11	8	9	7	12	9.33333	0.870968
NP_001304951.1|CTERM|OR2H1	8	9	8	11	9.33333	0.870968
NP_001138868.1|240-289|ALDH16A1	13	18	15	13	15.3333	0.857143
NP_001013758.1|768-817|FAM47C	9	12	5	15	10.6667	0.857143
NP_001128210.1|600-649|BCL6	9	23	1	8	10.6667	0.857143
NP_001128327.1|264-313|TRIM17	9	10	8	14	10.6667	0.857143
NP_001129472.1|696-745|ABL2	9	7	8	17	10.6667	0.857143
NP_001135389.1|288-337|FAM205A	9	17	8	7	10.6667	0.857143
NP_000426.2|1368-1417|NOTCH3	7	10	4	11	8.33333	0.857143
NP_001034254.2|CTERM|MRGPRE	7	8	6	11	8.33333	0.857143
NP_001164633.1|1224-1273|ZMYM3	7	12	6	7	8.33333	0.857143
NP_001165896.1|96-145|LEFTY2	7	10	3	12	8.33333	0.857143
NP_001180449.1|648-697|RASAL1	7	14	9	2	8.33333	0.857143
NP_001278234.1|0-49|NOP16	7	12	5	8	8.33333	0.857143
NP_000085.1|1032-1081|COL7A1	5	11	3	4	6	0.857143
NP_000089.1|480-529|CPT2	5	4	8	6	6	0.857143
NP_000421.1|192-241|PAFAH1B1	5	1	7	10	6	0.857143
NP_000806.2|384-433|GABRD	5	7	0	11	6	0.857143
NP_001003845.1|CTERM|SP5	5	10	1	7	6	0.857143
NP_001003945.1|216-265|ALAD	5	8	5	5	6	0.857143
NP_001010881.1|1248-1297|C1orf167	5	11	6	1	6	0.857143
NP_001010888.3|456-505|ZC3H12B	5	8	5	5	6	0.857143
NP_001015052.1|72-121|MPG	5	2	12	4	6	0.857143
NP_001074467.1|144-193|FRG2/FRG2B	5	5	7	6	6	0.857143
NP_001092093.2|CTERM|OBSCN	5	0	15	3	6	0.857143
NP_001128410.1|360-409|FIP1L1	5	2	2	14	6	0.857143
NP_001129202.1|168-217|TOM1	5	5	4	9	6	0.857143
NP_001129649.1|216-265|EGR2	5	5	10	3	6	0.857143
NP_001136043.1|120-169|RAD51D	5	7	10	1	6	0.857143
NP_001163931.1|360-409|CDK16	5	15	3	0	6	0.857143
NP_001166994.1|720-769|PCDH7	5	11	6	1	6	0.857143
NP_001171922.1|0-49|RNF17	5	15	1	2	6	0.857143
NP_001185545.1|480-529|MAP7	5	11	6	1	6	0.857143
NP_001185826.1|120-169|ACY1	5	2	6	10	6	0.857143
NP_001188390.1|168-217|TTYH1	5	6	3	9	6	0.857143
NP_001191196.1|360-409|GABRA4	5	5	7	6	6	0.857143
NP_001191343.1|264-313|TINAGL1	5	5	10	3	6	0.857143
NP_001244904.1|144-193|CIZ1	5	14	4	0	6	0.857143
NP_001245255.1|720-769|SFI1	5	4	9	5	6	0.857143
NP_001248357.1|432-481|LPIN1	5	7	7	4	6	0.857143
NP_001252522.1|936-985|PLEKHG5	5	6	4	8	6	0.857143
NP_001254505.1|1008-1057|USP43	5	9	5	4	6	0.857143
NP_001263183.2|96-145|IFNL4	5	7	1	10	6	0.857143
NP_001263398.1|72-121|B4GALNT1	5	4	6	8	6	0.857143
NP_001269263.1|CTERM|ARHGAP45	5	8	7	3	6	0.857143
NP_001269831.1|168-217|TRPS1	5	9	6	3	6	0.857143
NP_001271131.1|24-73|JKAMP	5	1	10	7	6	0.857143
NP_001272328.1|72-121|AIPL1	5	5	6	7	6	0.857143
NP_001273510.1|192-241|PHRF1	5	6	3	9	6	0.857143
NP_001278797.1|360-409|NHS	5	5	10	3	6	0.857143
NP_001287785.1|120-169|FOSL1	5	12	2	4	6	0.857143
NP_001305029.1|480-529|LZTS2	5	7	10	1	6	0.857143
NP_001308919.1|144-193|LOC105376731	5	9	3	6	6	0.857143
NP_001316785.1|24-73|ZNF467	5	6	5	7	6	0.857143
NP_003897.2|1296-1345|MCM3AP	5	7	3	8	6	0.857143
NP_055666.2|528-577|KLHL21	5	4	4	10	6	0.857143
NP_689854.2|1608-1657|ARID2	5	5	9	4	6	0.857143
NP_000340.2|0-49|STAR	10	12	14	10	12	0.846154
NP_001139682.2|264-313|SPDYE2	10	10	14	12	12	0.846154
NP_002290.2|1560-1609|LCT	10	8	7	21	12	0.846154
NP_001306174.1|24-73|MAST2	8	5	9	15	9.66667	0.84375
NP_001317493.1|696-745|ZC3H13	8	4	10	15	9.66667	0.84375
NP_001035526.1|96-145|YARS2	6	8	2	12	7.33333	0.84
NP_001073996.1|1248-1297|MYO7B	6	7	11	4	7.33333	0.84
NP_001092763.1|312-361|KIF4B	6	7	5	10	7.33333	0.84
NP_001120982.1|2256-2305|APC	6	14	2	6	7.33333	0.84
NP_001129111.1|120-169|CNGB1	6	4	9	9	7.33333	0.84
NP_001229341.1|240-289|AHRR	6	6	6	10	7.33333	0.84
NP_001273506.1|1968-2017|C2CD3	6	12	5	5	7.33333	0.84
NP_001275696.1|864-913|ARMC5	6	6	3	13	7.33333	0.84
NP_001276045.1|24-73|SHBG	6	4	7	11	7.33333	0.84
NP_001291675.1|24-73|RHBDL2	6	7	7	8	7.33333	0.84
NP_001315558.1|552-601|SLC6A9	6	7	8	7	7.33333	0.84
NP_005133.2|CTERM|CBLIF	6	8	7	7	7.33333	0.84
NP_006483.2|192-241|ALX3	6	9	7	6	7.33333	0.84
NP_066974.2|48-97|CROT	6	7	4	11	7.33333	0.84
NP_690856.1|48-97|UHRF2	6	11	7	4	7.33333	0.84
sp|Q9HB75-3|PIDD1_HUMAN|696-745|PIDD1	6	8	8	6	7.33333	0.84
NP_001008275.2|360-409|TRIM72	9	12	5	16	11	0.833333
NP_001021100.3|744-793|TTLL3	9	15	13	5	11	0.833333
NP_001265564.1|336-385|IRX4	9	3	10	20	11	0.833333
NP_001159635.1|48-97|PPP1R9A	7	11	5	10	8.66667	0.827586
NP_001253982.1|48-97|RIBC1	7	11	6	9	8.66667	0.827586
NP_001280233.1|360-409|CEMIP	7	10	8	8	8.66667	0.827586
NP_001303694.1|480-529|C2orf81	7	14	6	6	8.66667	0.827586
NP_001307878.1|144-193|RBMY1A1	7	7	5	14	8.66667	0.827586
NP_001154826.1|120-169|PLEKHA4	10	11	12	14	12.3333	0.825
NP_001033057.1|0-49|ALAS2	16	24	24	11	19.6667	0.822581
NP_001188401.1|48-97|CORO7/CORO7-PAM16	8	7	12	11	10	0.818182
NP_001303893.1|CTERM|REEP4	8	12	1	17	10	0.818182
NP_001307302.1|240-289|VWA5B2	8	8	16	6	10	0.818182
NP_000235.2|432-481|MEN1	5	9	2	8	6.33333	0.818182
NP_000417.2|1248-1297|LAMA2	5	7	8	4	6.33333	0.818182
NP_000503.1|312-361|GALNS	5	9	5	5	6.33333	0.818182
NP_000749.2|48-97|CSF2	5	11	5	3	6.33333	0.818182
NP_001015055.1|504-553|RTKN	5	11	6	2	6.33333	0.818182
NP_001035088.2|720-769|FAM83G	5	5	8	6	6.33333	0.818182
NP_001073951.2|696-745|AJM1	5	17	2	0	6.33333	0.818182
NP_001121697.2|264-313|SLC39A13	5	6	9	4	6.33333	0.818182
NP_001156333.1|48-97|COX11	5	9	3	7	6.33333	0.818182
NP_001158507.1|384-433|FBLN2	5	7	7	5	6.33333	0.818182
NP_001180305.1|696-745|TERT	5	5	6	8	6.33333	0.818182
NP_001182461.1|1608-1657|SPTAN1	5	7	6	6	6.33333	0.818182
NP_001185497.1|48-97|ADCY4	5	12	3	4	6.33333	0.818182
NP_001193531.1|0-49|CHN1	5	2	4	13	6.33333	0.818182
NP_001240795.1|96-145|YME1L1	5	7	4	8	6.33333	0.818182
NP_001241663.1|0-49|TGM6	5	11	1	7	6.33333	0.818182
NP_001243576.2|72-121|NR1H2	5	6	6	7	6.33333	0.818182
NP_001243614.1|480-529|MELK	5	6	4	9	6.33333	0.818182
NP_001244904.1|552-601|CIZ1	5	5	4	10	6.33333	0.818182
NP_001257894.1|CTERM|PSD	5	8	6	5	6.33333	0.818182
NP_001265488.1|600-649|ZNF316	5	5	5	9	6.33333	0.818182
NP_001269042.1|576-625|TOP3B	5	5	2	12	6.33333	0.818182
NP_001269345.1|360-409|ZSCAN10	5	5	1	13	6.33333	0.818182
NP_001277159.1|120-169|CDK2	5	5	4	10	6.33333	0.818182
NP_001306016.1|552-601|ARID5A	5	5	8	6	6.33333	0.818182
NP_001308656.1|336-385|HTRA2	5	5	5	9	6.33333	0.818182
NP_001317019.1|168-217|NRXN1	5	12	1	6	6.33333	0.818182
NP_001333178.1|2160-2209|RALGAPA1	5	10	3	6	6.33333	0.818182
NP_001341128.1|CTERM|R3HDM1	5	5	8	6	6.33333	0.818182
NP_006172.1|432-481|NTN3	5	6	8	5	6.33333	0.818182
NP_006286.1|1176-1225|VARS	5	6	4	9	6.33333	0.818182
NP_006410.1|CTERM|CXCL13	5	5	5	9	6.33333	0.818182
NP_115873.1|24-73|GHDC	5	16	0	3	6.33333	0.818182
NP_001243548.2|672-721|R3HCC1L	12	15	16	14	15	0.8125
NP_001156787.2|264-313|FBXL17	9	16	5	13	11.3333	0.810811
NP_000611.1|864-913|NOS1	6	8	12	3	7.66667	0.807692
NP_001012334.1|24-73|MDK	6	6	12	5	7.66667	0.807692
NP_001014364.1|2208-2257|FLG2	6	10	1	12	7.66667	0.807692
NP_001040625.1|96-145|NET1	6	9	3	11	7.66667	0.807692
NP_001093116.1|504-553|SLC47A2	6	5	13	5	7.66667	0.807692
NP_001123537.1|1128-1177|MYO9B	6	6	3	14	7.66667	0.807692
NP_001128726.1|0-49|PAX7	6	8	5	10	7.66667	0.807692
NP_001135765.1|360-409|ARFGAP3	6	10	10	3	7.66667	0.807692
NP_001158209.2|408-457|CALCR	6	6	9	8	7.66667	0.807692
NP_001161850.1|72-121|ZIC4	6	8	2	13	7.66667	0.807692
NP_001190178.1|288-337|EZH2	6	13	2	8	7.66667	0.807692
NP_001269317.1|528-577|ITGB6	6	14	7	2	7.66667	0.807692
NP_001269847.1|960-1009|RALGAPB	6	15	3	5	7.66667	0.807692
NP_001295019.1|480-529|HDAC7	6	9	3	11	7.66667	0.807692
NP_001317272.1|0-49|AICDA	6	12	2	9	7.66667	0.807692
NP_742066.2|696-745|PLEKHH2	6	7	4	12	7.66667	0.807692
NP_001035500.1|720-769|C9orf131	7	2	15	10	9	0.8
NP_001166140.1|24-73|ZNF668	7	5	9	13	9	0.8
NP_001186796.1|504-553|MARK4	7	8	8	11	9	0.8
NP_001275536.1|840-889|ADAMTSL4	7	12	2	13	9	0.8
NP_001337678.1|1656-1705|NALCN	7	9	6	12	9	0.8
NP_001367.2|456-505|DYNC1H1	7	18	3	6	9	0.8
NP_005867.3|480-529|SPEG	7	9	7	11	9	0.8
sp|Q08AE8-4|SPIR1_HUMAN|96-145|SPIRE1	7	8	1	18	9	0.8
NP_001074930.1|CTERM|JMJD6	12	19	5	22	15.3333	0.795918
NP_001120670.1|384-433|TMC6	8	8	5	18	10.3333	0.794118
NP_001128691.1|0-49|PIP5KL1	8	19	2	10	10.3333	0.794118
NP_001140168.1|CTERM|KDM4C	9	11	10	14	11.6667	0.789474
NP_001316673.1|120-169|DPCD	9	16	9	10	11.6667	0.789474
NP_001099026.1|264-313|THEMIS2	10	20	6	13	13	0.785714
NP_001136067.1|456-505|P4HA1	10	23	3	13	13	0.785714
NP_001229836.1|408-457|ELOA3	10	14	8	17	13	0.785714
NP_000775.1|432-481|CYP27A1	5	10	0	10	6.66667	0.782609
NP_001002913.1|120-169|PTRH1	5	4	5	11	6.66667	0.782609
NP_001007526.3|432-481|NWD1	5	11	3	6	6.66667	0.782609
NP_001008537.1|72-121|NEXMIF	5	4	8	8	6.66667	0.782609
NP_001009939.1|CTERM|SEPT5	5	11	3	6	6.66667	0.782609
NP_001029031.1|576-625|ACADVL	5	5	5	10	6.66667	0.782609
NP_001079990.1|CTERM|NDUFAF8	5	1	4	15	6.66667	0.782609
NP_001092093.2|144-193|OBSCN	5	2	4	14	6.66667	0.782609
NP_001157961.1|72-121|ADAM8	5	7	9	4	6.66667	0.782609
NP_001189410.1|336-385|CRHR2	5	6	2	12	6.66667	0.782609
NP_001229328.1|384-433|GHR	5	5	5	10	6.66667	0.782609
NP_001243276.1|864-913|SEMA5B	5	6	2	12	6.66667	0.782609
NP_001243288.1|1008-1057|CACNA1G	5	4	2	14	6.66667	0.782609
NP_001244025.1|24-73|PAX1	5	7	6	7	6.66667	0.782609
NP_001269787.1|1584-1633|GON4L	5	6	3	11	6.66667	0.782609
NP_001273508.1|168-217|KCTD20	5	10	9	1	6.66667	0.782609
NP_001273988.1|792-841|HECW1	5	11	3	6	6.66667	0.782609
NP_001276976.1|552-601|CECR2	5	8	6	6	6.66667	0.782609
NP_001287936.1|312-361|AMOTL1	5	11	7	2	6.66667	0.782609
NP_001305396.1|96-145|SLC25A31	5	4	10	6	6.66667	0.782609
NP_001307176.1|504-553|IGSF8	5	10	5	5	6.66667	0.782609
NP_001308718.1|24-73|CBLB	5	11	6	3	6.66667	0.782609
NP_001315537.1|120-169|PTX4	5	8	6	6	6.66667	0.782609
NP_001333435.1|240-289|SASH1	5	11	5	4	6.66667	0.782609
NP_002617.3|696-745|PFKL	5	7	6	7	6.66667	0.782609
NP_004822.2|360-409|MED26	5	7	1	12	6.66667	0.782609
NP_037490.2|120-169|PADI1	5	5	9	6	6.66667	0.782609
NP_079135.3|96-145|MAGIX	5	7	8	5	6.66667	0.782609
NP_620074.3|648-697|HEPH	5	9	8	3	6.66667	0.782609
NP_001265111.1|192-241|EOMES	19	12	42	20	24.6667	0.779221
NP_001004318.2|336-385|ACP7	6	13	6	5	8	0.777778
NP_001035194.1|3480-3529|MUC17	6	14	4	6	8	0.777778
NP_001108410.2|120-169|CCDC17	6	4	3	17	8	0.777778
NP_001135861.1|0-49|PNPLA4	6	11	7	6	8	0.777778
NP_001263247.1|72-121|PPP1R3E	6	7	6	11	8	0.777778
NP_001269370.1|0-49|GNA12	6	14	9	1	8	0.777778
NP_001287650.1|384-433|LARGE2	6	11	5	8	8	0.777778
NP_001309397.1|3192-3241|MUC4	6	7	8	9	8	0.777778
NP_002690.3|264-313|POU3F1	6	9	4	11	8	0.777778
NP_001269850.2|192-241|MAB21L4	14	24	16	15	18.3333	0.775862
NP_001164606.1|576-625|ZBED1	7	12	3	13	9.33333	0.774194
NP_001180305.1|360-409|TERT	7	9	10	9	9.33333	0.774194
NP_001229268.1|72-121|PFKP	7	2	4	22	9.33333	0.774194
NP_001268370.1|144-193|RCC1L	7	10	5	13	9.33333	0.774194
NP_001278391.1|408-457|TBC1D3	7	7	4	17	9.33333	0.774194
NP_001303238.1|24-73|WDR97	7	13	13	2	9.33333	0.774194
NP_001305796.1|0-49|DOK1	7	10	12	6	9.33333	0.774194
NP_001306133.1|192-241|POMC	7	11	4	13	9.33333	0.774194
NP_001129575.2|840-889|TMEM132C	8	17	7	8	10.6667	0.771429
NP_001271236.1|120-169|ZNF106	8	19	9	4	10.6667	0.771429
NP_001273455.1|168-217|BCL7C	8	12	5	15	10.6667	0.771429
NP_036476.2|120-169|NTSR2	8	11	4	17	10.6667	0.771429
NP_001124458.1|1848-1897|DYSF	9	12	7	17	12	0.769231
NP_001309768.1|192-241|KCNMA1	9	20	7	9	12	0.769231
NP_001157164.1|144-193|UBAP1L	10	23	8	9	13.3333	0.767442
NP_001284703.1|24-73|SYT5	11	19	13	12	14.6667	0.765957
NP_001258152.2|1920-1969|OBSCN	12	10	15	23	16	0.764706
NP_001185863.1|624-673|ABCC10	20	28	17	35	26.6667	0.759036
NP_001357294.1|24-73|FKBP2	18	27	14	32	24.3333	0.75
NP_001154835.1|72-121|NPTN	9	7	25	5	12.3333	0.75
NP_001350484.1|24-73|MT1E	8	10	6	17	11	0.75
NP_000023.2|432-481|ALAS2	7	13	6	10	9.66667	0.75
NP_000298.3|72-121|POU3F4	7	6	12	11	9.66667	0.75
NP_000830.2|384-433|GRM2	7	10	10	9	9.66667	0.75
NP_001094382.1|288-337|BEND7	7	10	8	11	9.66667	0.75
NP_001165438.1|CTERM|RBFA	7	8	3	18	9.66667	0.75
NP_001171442.1|408-457|VIT	7	6	5	18	9.66667	0.75
NP_001171533.1|600-649|SEMA6C	7	8	2	19	9.66667	0.75
NP_938033.1|192-241|SRC	7	8	12	9	9.66667	0.75
NP_001001414.1|216-265|NCCRP1	6	6	5	14	8.33333	0.75
NP_001007562.1|24-73|IRGQ	6	8	9	8	8.33333	0.75
NP_001009812.1|96-145|LBX2	6	10	4	11	8.33333	0.75
NP_001009931.1|2640-2689|HRNR	6	17	2	6	8.33333	0.75
NP_001012998.2|336-385|SATL1	6	13	4	8	8.33333	0.75
NP_001123361.1|0-49|DCT	6	6	7	12	8.33333	0.75
NP_001138868.1|480-529|ALDH16A1	6	10	4	11	8.33333	0.75
NP_001157882.1|168-217|CDK5	6	8	7	10	8.33333	0.75
NP_001186197.1|24-73|DGKZ	6	16	5	4	8.33333	0.75
NP_001277284.1|384-433|NWD1	6	15	9	1	8.33333	0.75
NP_001306029.1|552-601|CEP68	6	11	11	3	8.33333	0.75
NP_001306030.1|360-409|CEP68	6	14	3	8	8.33333	0.75
NP_001316773.1|24-73|MYT1L	6	10	8	7	8.33333	0.75
NP_006453.1|96-145|RBCK1	6	13	8	4	8.33333	0.75
NP_001005271.2|1440-1489|CHD3	5	11	9	1	7	0.75
NP_001025219.1|24-73|KLK3	5	2	7	12	7	0.75
NP_001036068.1|1392-1441|KDM5A	5	10	4	7	7	0.75
NP_001073870.1|0-49|PPM1N	5	7	4	10	7	0.75
NP_001073922.2|240-289|INTS1	5	0	13	8	7	0.75
NP_001093149.1|120-169|TRIM32	5	5	5	11	7	0.75
NP_001104262.1|240-289|MECP2	5	8	4	9	7	0.75
NP_001136235.1|1656-1705|PCDH15	5	7	2	12	7	0.75
NP_001161938.1|384-433|MAP7D2	5	4	2	15	7	0.75
NP_001177766.1|456-505|DCTN1	5	10	4	7	7	0.75
NP_001180211.2|216-265|CFAP99	5	13	4	4	7	0.75
NP_001189488.1|408-457|CHURC1-FNTB	5	6	7	8	7	0.75
NP_001229239.1|0-49|EDA2R	5	5	5	11	7	0.75
NP_001231509.1|3528-3577|TRRAP	5	6	5	10	7	0.75
NP_001265515.1|624-673|CORIN	5	14	4	3	7	0.75
NP_001273443.1|144-193|ATF7IP	5	5	12	4	7	0.75
NP_001273653.1|96-145|FAM120A	5	3	7	11	7	0.75
NP_001273737.1|120-169|PRRC1	5	8	7	6	7	0.75
NP_001275929.1|672-721|TMPRSS6	5	15	4	2	7	0.75
NP_001278967.1|816-865|MAN2B2	5	4	5	12	7	0.75
NP_001290161.1|936-985|PRG4	5	8	1	12	7	0.75
NP_001290376.1|408-457|TXNDC11	5	7	7	7	7	0.75
NP_001291691.1|96-145|EVA1B	5	3	15	3	7	0.75
NP_001308082.1|1656-1705|DLEC1	5	8	9	4	7	0.75
NP_001309327.1|264-313|ENTPD6	5	12	4	5	7	0.75
NP_001333370.1|936-985|COBL	5	11	5	5	7	0.75
NP_057070.3|72-121|CRLF3	5	5	10	6	7	0.75
NP_064589.2|264-313|LHX9	5	10	8	3	7	0.75
NP_116265.1|0-49|AJUBA	5	8	8	5	7	0.75
NP_150598.1|384-433|OPN4	5	5	10	6	7	0.75
NP_443115.1|480-529|TXNRD3	5	6	7	8	7	0.75
NP_689642.3|96-145|FGFBP3	5	8	3	10	7	0.75
sp|O75095-2|MEGF6_HUMAN|1056-1105|MEGF6	5	15	0	6	7	0.75
sp|P23229-9|ITA6_HUMAN|912-961|ITGA6	5	6	11	4	7	0.75
sp|Q09160|1A80_HUMAN|144-193|HLA-A	5	10	3	8	7	0.75
NP_000218.3|0-49|LAMA3	21	16	26	45	29	0.733333
NP_001135973.1|72-121|MON1A	9	13	14	11	12.6667	0.731707
NP_001229704.1|120-169|TMEM139	9	17	10	11	12.6667	0.731707
NP_001305030.1|336-385|LZTS2	9	10	11	17	12.6667	0.731707
NP_000085.1|CTERM|COL7A1	8	7	23	4	11.3333	0.72973
NP_001308228.1|48-97|WNK4	8	11	8	15	11.3333	0.72973
NP_001159717.1|336-385|HPSE2	7	12	4	14	10	0.727273
NP_001274365.1|1200-1249|COBL	7	10	3	17	10	0.727273
NP_001317583.1|120-169|EIF4B	7	23	6	1	10	0.727273
NP_001002913.1|48-97|PTRH1	6	1	11	14	8.66667	0.724138
NP_001009944.3|912-961|PKD1	6	14	4	8	8.66667	0.724138
NP_001138868.1|672-721|ALDH16A1	6	1	4	21	8.66667	0.724138
NP_001159432.1|24-73|ALOXE3	6	13	4	9	8.66667	0.724138
NP_001161206.1|912-961|VARS2	6	20	5	1	8.66667	0.724138
NP_001185808.1|48-97|ATP5MF-PTCD1	6	9	4	13	8.66667	0.724138
NP_001240286.1|1008-1057|TIE1	6	10	6	10	8.66667	0.724138
NP_001252541.1|1440-1489|CNOT1	6	7	10	9	8.66667	0.724138
NP_001268380.1|384-433|TRIM50	6	3	7	16	8.66667	0.724138
NP_001309853.1|0-49|RCSD1	6	9	1	16	8.66667	0.724138
NP_009010.2|CTERM|PTP4A3	6	10	6	10	8.66667	0.724138
NP_149034.2|24-73|KRT84	6	6	9	11	8.66667	0.724138
NP_000886.1|528-577|LTA4H	5	11	3	8	7.33333	0.72
NP_001012457.3|48-97|FAM71F2	5	8	6	8	7.33333	0.72
NP_001035754.1|648-697|PPAN-P2RY11	5	12	6	4	7.33333	0.72
NP_001129476.1|984-1033|MICAL3	5	4	11	7	7.33333	0.72
NP_001161299.2|216-265|TFEB	5	9	6	7	7.33333	0.72
NP_001186196.1|120-169|DGKZ	5	8	12	2	7.33333	0.72
NP_001191147.1|120-169|NOS1	5	3	7	12	7.33333	0.72
NP_001231693.1|144-193|TNIP3	5	4	5	13	7.33333	0.72
NP_001247419.1|432-481|LSR	5	7	8	7	7.33333	0.72
NP_001265151.1|24-73|C11orf49	5	4	4	14	7.33333	0.72
NP_001268668.1|312-361|FHOD3	5	19	3	0	7.33333	0.72
NP_001271342.1|360-409|HACL1	5	5	7	10	7.33333	0.72
NP_001273144.1|216-265|RITA1	5	8	8	6	7.33333	0.72
NP_001273770.1|24-73|OSR2	5	10	6	6	7.33333	0.72
NP_001274429.1|576-625|IQCE	5	2	6	14	7.33333	0.72
NP_001308944.1|312-361|PMS2	5	8	2	12	7.33333	0.72
NP_001310897.1|96-145|TIAL1	5	11	5	6	7.33333	0.72
NP_001333042.2|240-289|FNIP1	5	13	5	4	7.33333	0.72
NP_001354827.1|984-1033|PRDM10	5	11	4	7	7.33333	0.72
NP_003645.1|240-289|CHST1	5	3	7	12	7.33333	0.72
NP_055455.3|216-265|TTLL4	5	8	7	7	7.33333	0.72
NP_005679.2|1200-1249|ABCC5	16	11	30	27	22.6667	0.71831
NP_001073964.2|1896-1945|TNRC18	8	18	2	15	11.6667	0.710526
NP_001107.2|48-97|ADCY9	7	17	6	8	10.3333	0.705882
NP_001160051.1|168-217|AANAT	7	12	3	16	10.3333	0.705882
NP_001163887.1|168-217|TJP2	7	15	8	8	10.3333	0.705882
NP_001273331.1|672-721|CIITA	7	7	13	11	10.3333	0.705882
NP_001307688.1|CTERM|TOP3A	7	13	6	12	10.3333	0.705882
NP_001309768.1|CTERM|KCNMA1	7	16	11	4	10.3333	0.705882
NP_056079.1|240-289|KIAA0930	7	14	10	7	10.3333	0.705882
NP_001243326.2|360-409|BCO2	21	47	16	28	30.3333	0.702128
NP_001309195.1|48-97|PRPF4	10	6	13	25	14.6667	0.702128
NP_000548.2|216-265|GDF5	6	6	3	18	9	0.7
NP_001091966.1|24-73|ZNF419	6	5	6	16	9	0.7
NP_001128714.1|312-361|NDRG1	6	7	11	9	9	0.7
NP_001158503.1|72-121|DTYMK	6	13	6	8	9	0.7
NP_001180453.1|456-505|RIPOR1	6	4	11	12	9	0.7
NP_001231605.1|CTERM|THNSL2	6	17	5	5	9	0.7
NP_001243210.1|0-49|RAB34	6	8	4	15	9	0.7
NP_001265151.1|0-49|C11orf49	6	15	1	11	9	0.7
NP_001269211.1|264-313|JAKMIP2	6	8	10	9	9	0.7
NP_001289546.1|0-49|ACYP1	6	7	10	10	9	0.7
NP_001293135.1|456-505|CSTF2	6	9	11	7	9	0.7
NP_001305678.1|48-97|MSANTD4	6	4	15	8	9	0.7
NP_001342316.1|CTERM|PRR26	6	14	5	8	9	0.7
NP_001153581.1|144-193|NOS3	9	28	4	8	13.3333	0.697674
NP_001185619.1|CTERM|PPAN-P2RY11	9	22	14	4	13.3333	0.697674
NP_001338575.1|432-481|PPP6R2	12	10	16	27	17.6667	0.696429
NP_078858.4|4776-4825|FAT4	17	34	13	28	25	0.692308
NP_000151.1|168-217|GCGR	8	9	17	10	12	0.692308
NP_001004128.1|0-49|QSOX1	5	10	3	10	7.66667	0.692308
NP_001010867.1|264-313|IBA57	5	12	7	4	7.66667	0.692308
NP_001035252.1|24-73|METTL26	5	10	2	11	7.66667	0.692308
NP_001035535.1|264-313|ASB1	5	7	7	9	7.66667	0.692308
NP_001073873.2|432-481|ZNF878	5	9	3	11	7.66667	0.692308
NP_001073951.2|456-505|AJM1	5	12	2	9	7.66667	0.692308
NP_001073982.3|480-529|CPN2	5	13	5	5	7.66667	0.692308
NP_001127836.1|432-481|MAP4	5	3	10	10	7.66667	0.692308
NP_001138348.1|24-73|DOK3	5	8	7	8	7.66667	0.692308
NP_001139281.1|672-721|MYH14	5	11	4	8	7.66667	0.692308
NP_001139328.1|24-73|SH3BP2	5	13	4	6	7.66667	0.692308
NP_001159585.1|672-721|PNPLA6	5	6	5	12	7.66667	0.692308
NP_001181866.1|1200-1249|POGZ	5	2	3	18	7.66667	0.692308
NP_001202.4|72-121|BUB1B	5	4	7	12	7.66667	0.692308
NP_001229717.1|168-217|BRF1	5	1	3	19	7.66667	0.692308
NP_001243277.1|600-649|SEMA5B	5	14	5	4	7.66667	0.692308
NP_001258491.1|CTERM|C11orf71	5	6	14	3	7.66667	0.692308
NP_001258971.1|72-121|RPS6KB1	5	15	2	6	7.66667	0.692308
NP_001271222.1|672-721|NUTM1	5	9	5	9	7.66667	0.692308
NP_001273424.1|984-1033|FAM214A	5	1	9	13	7.66667	0.692308
NP_001275536.1|888-937|ADAMTSL4	5	8	6	9	7.66667	0.692308
NP_001275706.1|168-217|SLC39A7	5	9	8	6	7.66667	0.692308
NP_001284580.1|48-97|MAST4	5	16	1	6	7.66667	0.692308
NP_001318054.1|24-73|PLAC9	5	6	5	12	7.66667	0.692308
NP_001335580.1|120-169|ANKRD9	5	5	12	6	7.66667	0.692308
NP_001352205.1|3024-3073|TNXB	5	11	4	8	7.66667	0.692308
NP_003162.2|552-601|SUPV3L1	5	7	1	15	7.66667	0.692308
NP_006327.2|504-553|ZER1	5	12	7	4	7.66667	0.692308
NP_057417.3|768-817|SRRM2	5	11	3	9	7.66667	0.692308
NP_066941.1|336-385|CYLC1	5	9	4	10	7.66667	0.692308
NP_937872.1|624-673|RGS12	5	18	5	0	7.66667	0.692308
sp|Q8IWA4-3|MFN1_HUMAN|528-577|MFN1	5	11	5	7	7.66667	0.692308
NP_000207.2|240-289|ANOS1	10	9	14	22	15	0.6875
NP_000758.1|96-145|CYP2B6	7	12	7	13	10.6667	0.685714
NP_001014308.2|216-265|SUPT20H	7	15	7	10	10.6667	0.685714
NP_001273455.1|72-121|BCL7C	7	16	9	7	10.6667	0.685714
NP_001307205.1|1272-1321|FGD5	7	13	7	12	10.6667	0.685714
NP_001036096.1|0-49|SDHAF1	12	14	23	17	18	0.684211
NP_001294975.1|432-481|TNK2	9	17	6	18	13.6667	0.681818
NP_001333302.1|240-289|DPH7	9	29	7	5	13.6667	0.681818
NP_000735.1|432-481|CHRNA4	6	12	4	12	9.33333	0.677419
NP_001007468.1|744-793|SFI1	6	14	6	8	9.33333	0.677419
NP_001010881.1|1152-1201|C1orf167	6	18	5	5	9.33333	0.677419
NP_001123616.1|504-553|LTBP3	6	7	14	7	9.33333	0.677419
NP_001172043.1|144-193|CD1E	6	13	5	10	9.33333	0.677419
NP_001243452.1|CTERM|ZNF74	6	12	7	9	9.33333	0.677419
NP_001243630.1|CTERM|STPG3	6	14	6	8	9.33333	0.677419
NP_001265373.2|336-385|ANKLE1	6	11	11	6	9.33333	0.677419
NP_001269279.1|96-145|OSCAR	6	10	10	8	9.33333	0.677419
NP_001273393.2|336-385|BAIAP3	6	12	3	13	9.33333	0.677419
NP_001290038.1|0-49|KLHL12	6	2	13	13	9.33333	0.677419
NP_001295206.1|72-121|C19orf66	6	11	6	11	9.33333	0.677419
NP_079410.4|1920-1969|CHD9	6	5	8	15	9.33333	0.677419
NP_001274171.1|648-697|ARHGAP6	8	13	11	13	12.3333	0.675
NP_001278383.1|0-49|ATP2C2	8	14	7	16	12.3333	0.675
NP_001009606.3|72-121|HS3ST6	10	21	9	16	15.3333	0.673469
NP_001229861.1|72-121|LSP1	10	16	15	15	15.3333	0.673469
NP_001258152.2|2544-2593|OBSCN	9	12	19	11	14	0.666667
NP_001166969.1|432-481|MAN2B1	7	17	7	9	11	0.666667
NP_001278253.1|2376-2425|BAHCC1	7	15	5	13	11	0.666667
NP_001307417.1|168-217|TRABD	7	5	9	19	11	0.666667
NP_001317090.1|144-193|ING5	7	14	7	12	11	0.666667
NP_000369.4|144-193|WT1	5	3	5	16	8	0.666667
NP_001034230.1|1728-1777|TRIOBP	5	11	5	8	8	0.666667
NP_001035110.1|144-193|CD14	5	6	12	6	8	0.666667
NP_001035526.1|168-217|YARS2	5	7	4	13	8	0.666667
NP_001059.2|1320-1369|TOP2B	5	9	7	8	8	0.666667
NP_001123614.1|456-505|VWA5A	5	9	8	7	8	0.666667
NP_001137452.1|240-289|CCDC154	5	7	4	13	8	0.666667
NP_001161711.1|672-721|ABL2	5	10	7	7	8	0.666667
NP_001171536.2|24-73|CASR	5	7	8	9	8	0.666667
NP_001188309.2|648-697|CNTNAP3B	5	13	1	10	8	0.666667
NP_001257962.1|72-121|NEDD9	5	1	19	4	8	0.666667
NP_001258934.1|24-73|OTOP3	5	11	3	10	8	0.666667
NP_001269134.1|CTERM|SIGMAR1	5	3	5	16	8	0.666667
NP_001269804.1|888-937|SMARCA1	5	9	5	10	8	0.666667
NP_001273171.1|504-553|GTF3C1	5	10	6	8	8	0.666667
NP_001275680.1|0-49|TMPRSS5	5	13	5	6	8	0.666667
NP_001290161.1|984-1033|PRG4	5	9	6	9	8	0.666667
NP_001291278.1|24-73|PRKACA	5	4	14	6	8	0.666667
NP_001291367.1|240-289|TMEM132E	5	9	8	7	8	0.666667
NP_001306593.1|48-97|TMEM263	5	7	1	16	8	0.666667
NP_001310556.1|408-457|ZDHHC1	5	8	2	14	8	0.666667
NP_001333342.1|1104-1153|PCF11	5	12	8	4	8	0.666667
NP_055668.2|840-889|SGSM2	5	7	11	6	8	0.666667
NP_073734.1|CTERM|FNDC4	5	2	13	9	8	0.666667
NP_477352.3|1320-1369|PI4KA	5	16	0	8	8	0.666667
NP_596869.4|4416-4465|TTN	5	7	5	12	8	0.666667
NP_620278.1|912-961|TAF1	5	6	5	13	8	0.666667
NP_938206.1|CTERM|TCF21	5	3	10	11	8	0.666667
NP_001243779.1|32952-33001|TTN	14	18	13	34	21.6667	0.661765
NP_001116108.1|CTERM|GALNT9	8	14	17	7	12.6667	0.658537
NP_001123554.1|1056-1105|PLXNB1	8	24	4	10	12.6667	0.658537
NP_001180440.1|552-601|MAP3K12	8	15	7	16	12.6667	0.658537
NP_001229817.2|240-289|DDC	8	15	10	13	12.6667	0.658537
NP_001258963.1|528-577|STXBP2	8	9	10	19	12.6667	0.658537
NP_000426.2|744-793|NOTCH3	6	16	7	6	9.66667	0.65625
NP_001073990.2|120-169|RASSF10	6	14	10	5	9.66667	0.65625
NP_001135452.1|1320-1369|TP53BP1	6	7	7	15	9.66667	0.65625
NP_001138599.1|168-217|EVPLL	6	6	16	7	9.66667	0.65625
NP_001139281.1|864-913|MYH14	6	7	6	16	9.66667	0.65625
NP_001182555.1|312-361|MLLT10	6	9	4	16	9.66667	0.65625
NP_001193981.1|240-289|TMEM191B/TMEM191C	6	9	2	18	9.66667	0.65625
NP_001265280.1|48-97|FRS2	6	6	8	15	9.66667	0.65625
NP_001271160.1|792-841|MAP3K9	6	9	3	17	9.66667	0.65625
NP_001304026.1|96-145|NAA60	6	10	6	13	9.66667	0.65625
NP_015568.2|2088-2137|DMBT1	6	10	5	14	9.66667	0.65625
NP_077729.1|1248-1297|TSPOAP1	6	7	12	10	9.66667	0.65625
NP_653304.2|312-361|LSM14B	6	14	8	7	9.66667	0.65625
NP_001251503.1|648-697|KIF18B	11	15	9	28	17.3333	0.654545
NP_001166927.1|96-145|PDHA1	9	14	13	16	14.3333	0.652174
NP_001316524.1|456-505|KLHL10	9	20	6	17	14.3333	0.652174
NP_001317589.1|120-169|GBA2	9	8	13	22	14.3333	0.652174
NP_002745.1|48-97|MAPK13	9	10	13	20	14.3333	0.652174
NP_000194.2|456-505|IDUA	7	12	7	15	11.3333	0.648649
NP_000436.2|480-529|PLEC	7	14	5	15	11.3333	0.648649
NP_001034230.1|1296-1345|TRIOBP	7	22	5	7	11.3333	0.648649
NP_001166932.1|312-361|SHISA6	7	8	11	15	11.3333	0.648649
NP_001258152.2|3864-3913|OBSCN	7	9	15	10	11.3333	0.648649
NP_001265428.1|288-337|ADORA2A	7	15	5	14	11.3333	0.648649
NP_001287776.1|240-289|SLC29A4	7	18	8	8	11.3333	0.648649
NP_001304875.1|120-169|SMARCB1	7	7	6	21	11.3333	0.648649
NP_001308512.1|CTERM|CAMK2D	7	14	7	13	11.3333	0.648649
NP_001317189.1|576-625|SCN8A	7	16	4	14	11.3333	0.648649
NP_001333342.1|1128-1177|PCF11	7	9	10	15	11.3333	0.648649
NP_940853.1|CTERM|FOXR2	7	12	10	12	11.3333	0.648649
NP_001035365.1|216-265|ESR2	10	23	3	22	16	0.647059
NP_006538.2|48-97|IGF2BP3	10	13	20	15	16	0.647059
NP_001336984.1|CTERM|SH3BP1	19	41	17	32	30	0.645161
NP_001303243.1|960-1009|PLCB3	14	30	13	24	22.3333	0.642857
NP_060020.1|264-313|MIER2	11	23	15	15	17.6667	0.642857
NP_001273512.1|264-313|PHRF1	8	19	3	17	13	0.642857
NP_000085.1|552-601|COL7A1	5	19	1	5	8.33333	0.642857
NP_000085.1|792-841|COL7A1	5	7	14	4	8.33333	0.642857
NP_001005386.1|216-265|ACTR2	5	12	4	9	8.33333	0.642857
NP_001009931.1|2136-2185|HRNR	5	19	4	2	8.33333	0.642857
NP_001034671.3|CTERM|PNCK	5	4	14	7	8.33333	0.642857
NP_001092909.1|312-361|EPHA10	5	15	8	2	8.33333	0.642857
NP_001106963.1|168-217|SEPT9	5	3	5	17	8.33333	0.642857
NP_001122404.1|48-97|CYP4F11	5	5	7	13	8.33333	0.642857
NP_001129416.1|120-169|MADD	5	12	3	10	8.33333	0.642857
NP_001165694.1|216-265|MOB2	5	10	6	9	8.33333	0.642857
NP_001177111.1|480-529|CCDC17	5	13	7	5	8.33333	0.642857
NP_001180257.1|72-121|ZNF692	5	7	6	12	8.33333	0.642857
NP_001186027.1|744-793|BAIAP3	5	9	3	13	8.33333	0.642857
NP_001186552.1|24-73|CIDEC	5	10	5	10	8.33333	0.642857
NP_001193865.1|288-337|AGER	5	15	5	5	8.33333	0.642857
NP_001268368.1|384-433|SMAP1	5	6	4	15	8.33333	0.642857
NP_001269709.1|216-265|ANKMY1	5	6	11	8	8.33333	0.642857
NP_001278908.1|744-793|NOP14	5	5	2	18	8.33333	0.642857
NP_001303873.1|0-49|PARP16	5	11	8	6	8.33333	0.642857
NP_001317422.1|240-289|OSCP1	5	17	3	5	8.33333	0.642857
NP_001339755.1|0-49|ST18	5	13	11	1	8.33333	0.642857
NP_001839.2|840-889|COL6A1	5	12	7	6	8.33333	0.642857
NP_009113.3|0-49|RASSF1	5	11	9	5	8.33333	0.642857
NP_009139.1|240-289|MRPL3	5	9	3	13	8.33333	0.642857
NP_536721.1|192-241|GATA5	5	8	3	14	8.33333	0.642857
NP_570854.1|192-241|UBE3A	5	8	14	3	8.33333	0.642857
NP_653081.1|48-97|OSBPL2	5	5	6	14	8.33333	0.642857
NP_996994.1|480-529|RNF216	5	1	12	12	8.33333	0.642857
sp|Q68E01-3|INT3_HUMAN|72-121|INTS3	5	12	9	4	8.33333	0.642857
sp|Q96KN3-2|PKNX2_HUMAN|216-265|PKNOX2	5	5	10	10	8.33333	0.642857
NP_001229936.1|120-169|PROX2	15	33	22	17	24	0.64
NP_001243277.1|456-505|SEMA5B	15	23	14	35	24	0.64
NP_861453.1|96-145|H1FNT	25	58	21	40	39.6667	0.639344
NP_001119521.1|96-145|KLLN	9	23	12	9	14.6667	0.638298
NP_203752.2|1368-1417|TANC1	9	14	14	16	14.6667	0.638298
NP_001014364.1|1680-1729|FLG2	6	14	6	10	10	0.636364
NP_001092904.1|192-241|DCDC2B	6	9	8	13	10	0.636364
NP_001121187.1|672-721|STXBP5	6	9	9	12	10	0.636364
NP_001185560.1|72-121|RUNX1T1	6	20	2	8	10	0.636364
NP_001207697.1|144-193|IKZF1	6	11	5	14	10	0.636364
NP_001287661.1|CTERM|TMC7	6	13	10	7	10	0.636364
NP_001317493.1|624-673|ZC3H13	6	19	4	7	10	0.636364
NP_004364.2|48-97|COX6A1	6	13	4	13	10	0.636364
NP_588613.3|1032-1081|FNIP1	6	10	11	9	10	0.636364
NP_001317627.1|CTERM|YTHDC1	15	35	4	34	24.3333	0.631579
NP_001230741.1|CTERM|CACNA1B	11	13	15	26	18	0.631579
NP_001007596.2|240-289|C2CD4B	7	15	14	6	11.6667	0.631579
NP_001106997.1|24-73|ZNF276	7	12	6	17	11.6667	0.631579
NP_001120831.1|264-313|PHTF2	7	13	20	2	11.6667	0.631579
NP_001136149.1|216-265|CHID1	7	16	11	8	11.6667	0.631579
NP_001138722.1|24-73|SP9	7	10	12	13	11.6667	0.631579
NP_001171680.1|552-601|ZNF408	7	13	8	14	11.6667	0.631579
NP_001271221.2|336-385|NUTM1	7	17	7	11	11.6667	0.631579
NP_001290186.1|288-337|MORC2	7	15	7	13	11.6667	0.631579
NP_005348.2|648-697|LIPE	7	15	8	12	11.6667	0.631579
NP_078951.2|120-169|PALB2	7	13	12	10	11.6667	0.631579
NP_963863.2|1104-1153|SMG7	16	25	23	30	26	0.62963
NP_001034230.1|1848-1897|TRIOBP	8	12	14	14	13.3333	0.627907
NP_001070650.1|456-505|FSCN2	8	24	8	8	13.3333	0.627907
NP_001160165.1|624-673|AFF1	8	13	13	14	13.3333	0.627907
NP_001300943.1|264-313|POGK	8	20	11	9	13.3333	0.627907
NP_001287730.1|1224-1273|PITPNM2	9	5	13	27	15	0.625
NP_000711.1|216-265|CACNA1D	5	12	7	7	8.66667	0.62069
NP_001010924.1|720-769|FAM171A1	5	8	3	15	8.66667	0.62069
NP_001012526.2|CTERM|SPRN	5	9	5	12	8.66667	0.62069
NP_001025035.1|504-553|KIAA1755	5	10	5	11	8.66667	0.62069
NP_001025443.1|96-145|ARNTL	5	10	4	12	8.66667	0.62069
NP_001032412.2|1680-1729|HELZ2	5	2	9	15	8.66667	0.62069
NP_001073933.2|432-481|ASPG	5	20	2	4	8.66667	0.62069
NP_001106963.1|216-265|SEPT9	5	15	5	6	8.66667	0.62069
NP_001123230.2|96-145|DPEP3	5	5	9	12	8.66667	0.62069
NP_001135863.1|24-73|SLC10A3	5	16	5	5	8.66667	0.62069
NP_001138590.1|192-241|GRID2IP	5	9	7	10	8.66667	0.62069
NP_001138612.1|192-241|CXorf49/CXorf49B	5	8	6	12	8.66667	0.62069
NP_001138872.1|528-577|ADAD2	5	16	7	3	8.66667	0.62069
NP_001157915.1|696-745|ANKRD31	5	2	7	17	8.66667	0.62069
NP_001165693.1|360-409|SCMH1	5	14	1	11	8.66667	0.62069
NP_001185552.1|72-121|TNFSF13	5	12	2	12	8.66667	0.62069
NP_001191195.1|384-433|GABRA4	5	7	10	9	8.66667	0.62069
NP_001257475.1|1200-1249|AKAP13	5	4	5	17	8.66667	0.62069
NP_001258862.1|CTERM|CEP164	5	9	7	10	8.66667	0.62069
NP_001262.3|1416-1465|CHD2	5	6	4	16	8.66667	0.62069
NP_001274732.1|288-337|ZDHHC16	5	5	11	10	8.66667	0.62069
NP_001274745.1|144-193|UBAP2L	5	11	13	2	8.66667	0.62069
NP_001275585.1|0-49|UBN1	5	3	9	14	8.66667	0.62069
NP_001280143.1|168-217|TUBB	5	13	3	10	8.66667	0.62069
NP_001284571.1|CTERM|C1RL	5	8	3	15	8.66667	0.62069
NP_001290161.1|1104-1153|PRG4	5	10	11	5	8.66667	0.62069
NP_001300943.1|96-145|POGK	5	13	3	10	8.66667	0.62069
NP_001300971.1|216-265|KDM5B	5	7	4	15	8.66667	0.62069
NP_001303260.1|360-409|ABHD14A-ACY1	5	14	4	8	8.66667	0.62069
NP_001305799.1|48-97|MRPL52	5	5	6	15	8.66667	0.62069
NP_001310181.1|312-361|KLHL32	5	15	3	8	8.66667	0.62069
NP_001316560.1|336-385|PLEKHA7	5	9	11	6	8.66667	0.62069
NP_001317.1|528-577|CSTF3	5	9	13	4	8.66667	0.62069
NP_001317452.1|CTERM|PYCR1	5	14	2	10	8.66667	0.62069
NP_001333437.1|288-337|SASH1	5	15	3	8	8.66667	0.62069
NP_001335639.1|24-73|LEMD2	5	8	0	18	8.66667	0.62069
NP_061485.1|CTERM|RAC1	5	8	6	12	8.66667	0.62069
NP_115820.2|CTERM|SLX4	18	33	26	30	29.6667	0.619565
NP_001007534.1|0-49|PPP1R27	6	11	10	10	10.3333	0.617647
NP_001017970.1|120-169|TMEM30B	6	13	12	6	10.3333	0.617647
NP_001076585.1|72-121|PRF1	6	8	5	18	10.3333	0.617647
NP_001093155.1|168-217|RHOXF2/RHOXF2B	6	15	5	11	10.3333	0.617647
NP_001099033.1|552-601|CCHCR1	6	20	9	2	10.3333	0.617647
NP_001124458.1|1752-1801|DYSF	6	10	8	13	10.3333	0.617647
NP_001157798.1|480-529|BRD8	6	14	10	7	10.3333	0.617647
NP_001193993.1|144-193|CXADR	6	8	16	7	10.3333	0.617647
NP_001243779.1|32928-32977|TTN	6	4	14	13	10.3333	0.617647
NP_001258591.1|576-625|SEMA4F	6	2	9	20	10.3333	0.617647
NP_001295106.1|72-121|NEURL1B	6	12	8	11	10.3333	0.617647
NP_001305685.1|0-49|DNAAF1	6	8	12	11	10.3333	0.617647
sp|Q8TC57-3|M1AP_HUMAN|0-49|M1AP	6	7	8	16	10.3333	0.617647
NP_001013679.2|48-97|GDPGP1	15	20	25	30	25	0.615385
NP_001155002.1|288-337|CSF2RA	7	5	18	13	12	0.615385
NP_001258152.2|1008-1057|OBSCN	7	11	7	18	12	0.615385
NP_001278425.1|CTERM|ZBTB8A	7	11	5	20	12	0.615385
NP_000988.1|48-97|RPL37	8	9	17	15	13.6667	0.613636
NP_001182208.1|168-217|MKRN2OS	9	12	30	4	15.3333	0.612245
NP_001290377.1|672-721|SRRM1	9	29	6	11	15.3333	0.612245
NP_001186438.1|CTERM|NCR2	13	26	14	27	22.3333	0.6
NP_001269378.1|240-289|ACHE	12	23	23	16	20.6667	0.6
NP_001020329.1|CTERM|CD74	10	14	12	26	17.3333	0.6
NP_001303966.1|720-769|TTC16	10	24	15	13	17.3333	0.6
NP_001243719.1|408-457|CACNA1F	8	17	8	17	14	0.6
NP_001274180.1|CTERM|NPIPB8	8	16	9	17	14	0.6
NP_001296171.1|1344-1393|MYO15B	8	9	9	24	14	0.6
NP_001073933.2|480-529|ASPG	7	8	10	19	12.3333	0.6
NP_001269644.1|24-73|OLFML2A	7	18	10	9	12.3333	0.6
NP_001305097.1|24-73|PLPP4	7	16	7	14	12.3333	0.6
NP_115597.3|264-313|CHD6	7	16	8	13	12.3333	0.6
NP_000254.2|72-121|NAGLU	6	11	10	11	10.6667	0.6
NP_001135452.1|1680-1729|TP53BP1	6	15	4	13	10.6667	0.6
NP_001138612.1|288-337|CXorf49/CXorf49B	6	12	9	11	10.6667	0.6
NP_001153632.1|1848-1897|SCN5A	6	10	12	10	10.6667	0.6
NP_001157281.1|72-121|WDR81	6	16	1	15	10.6667	0.6
NP_001180305.1|312-361|TERT	6	15	6	11	10.6667	0.6
NP_001186796.1|696-745|MARK4	6	8	20	4	10.6667	0.6
NP_001193973.1|384-433|CLASP2	6	16	7	9	10.6667	0.6
NP_001258825.1|168-217|TARS2	6	16	16	0	10.6667	0.6
NP_001304945.1|216-265|ZDHHC12	6	16	3	13	10.6667	0.6
NP_001307302.1|672-721|VWA5B2	6	14	8	10	10.6667	0.6
NP_001307366.1|432-481|USP54	6	13	3	16	10.6667	0.6
NP_055950.2|1536-1585|NUP205	6	9	7	16	10.6667	0.6
NP_064610.1|360-409|STOX2	6	13	10	9	10.6667	0.6
sp|Q12769-3|NU160_HUMAN|72-121|NUP160	6	26	5	1	10.6667	0.6
NP_001080.2|48-97|ABCA3	5	11	8	8	9	0.6
NP_001092093.2|2232-2281|OBSCN	5	2	10	15	9	0.6
NP_001092808.1|672-721|NUTM2A/NUTM2B	5	7	0	20	9	0.6
NP_001124295.1|600-649|DNMT1	5	17	2	8	9	0.6
NP_001127696.1|720-769|INPP4A	5	3	16	8	9	0.6
NP_001138682.1|312-361|ANKRD65	5	17	5	5	9	0.6
NP_001138682.1|72-121|ANKRD65	5	15	4	8	9	0.6
NP_001150.3|792-841|AOX1	5	8	4	15	9	0.6
NP_001154937.1|0-49|JMJD4	5	11	8	8	9	0.6
NP_001154937.1|240-289|JMJD4	5	6	15	6	9	0.6
NP_001159438.1|384-433|PITPNM3	5	20	3	4	9	0.6
NP_001193727.1|0-49|PKM	5	6	9	12	9	0.6
NP_001207403.1|672-721|PPFIA2	5	8	6	13	9	0.6
NP_001228.2|48-97|CCNA2	5	8	6	13	9	0.6
NP_001230174.1|CTERM|PRG2	5	11	1	15	9	0.6
NP_001231866.1|1152-1201|MST1R	5	14	7	6	9	0.6
NP_001245322.1|0-49|CLPB	5	4	11	12	9	0.6
NP_001269512.1|24-73|MXRA8	5	14	2	11	9	0.6
NP_001276349.1|CTERM|ANAPC11	5	17	6	4	9	0.6
NP_001278957.1|360-409|HSD17B4	5	9	3	15	9	0.6
NP_001291947.1|24-73|ZNF747	5	6	7	14	9	0.6
NP_001304824.1|912-961|PARP10	5	8	8	11	9	0.6
NP_001304952.2|216-265|ZDHHC12	5	7	9	11	9	0.6
NP_001307703.1|48-97|ZNF544	5	10	9	8	9	0.6
NP_001308541.1|264-313|LDB1	5	7	6	14	9	0.6
NP_001317964.1|312-361|CFI	5	15	2	10	9	0.6
NP_002746.1|168-217|MAP2K1	5	11	10	6	9	0.6
NP_006028.2|240-289|HDAC4	5	6	8	13	9	0.6
NP_006801.1|96-145|PDIA5	5	6	8	13	9	0.6
NP_055646.2|1248-1297|TRANK1	5	12	4	11	9	0.6
sp|P48634-2|PRC2A_HUMAN|1080-1129|PRRC2A	5	15	6	6	9	0.6
NP_001122327.1|0-49|GTPBP3	28	52	35	56	47.6667	0.59589
NP_001265111.1|168-217|EOMES	11	18	24	16	19.3333	0.590164
NP_001070911.1|120-169|HNRNPC	10	21	13	19	17.6667	0.589286
NP_001077368.2|360-409|GP6	10	19	12	22	17.6667	0.589286
NP_001136245.1|1512-1561|PCDH15	9	18	15	15	16	0.588235
NP_001357243.1|96-145|SIRT3	9	17	15	16	16	0.588235
NP_001306174.1|1056-1105|MAST2	8	18	11	14	14.3333	0.586957
NP_001073879.2|720-769|FBXO41	7	17	9	12	12.6667	0.585366
NP_001356648.1|888-937|PEG3	7	12	9	17	12.6667	0.585366
NP_115821.2|384-433|MEGF11	7	9	10	19	12.6667	0.585366
NP_001035150.1|0-49|FOXL2NB	13	23	12	34	23	0.583333
NP_000830.2|456-505|GRM2	6	12	7	14	11	0.583333
NP_001003690.1|CTERM|MAD2L1BP	6	8	5	20	11	0.583333
NP_001180451.1|696-745|RIPOR1	6	14	6	13	11	0.583333
NP_001234.3|288-337|TNFRSF8	6	4	11	18	11	0.583333
NP_001238831.1|240-289|TNK1	6	12	14	7	11	0.583333
NP_001287818.1|192-241|TRIM67	6	13	4	16	11	0.583333
NP_001303238.1|384-433|WDR97	6	5	5	23	11	0.583333
NP_065933.2|936-985|COL20A1	12	13	15	36	21.3333	0.58209
NP_000473.2|120-169|APOA4	5	14	8	6	9.33333	0.580645
NP_001006667.1|24-73|APOBEC3F	5	19	7	2	9.33333	0.580645
NP_001032902.1|264-313|ZNF284	5	6	6	16	9.33333	0.580645
NP_001077430.1|1152-1201|WDR62	5	10	4	14	9.33333	0.580645
NP_001099047.1|96-145|URAD	5	12	6	10	9.33333	0.580645
NP_001106710.1|648-697|HIPK2	5	8	17	3	9.33333	0.580645
NP_001123887.1|0-49|APOLD1	5	11	10	7	9.33333	0.580645
NP_001155973.1|1584-1633|TNRC6B	5	10	10	8	9.33333	0.580645
NP_001158145.1|144-193|DOK7	5	11	2	15	9.33333	0.580645
NP_001177657.1|360-409|RALGPS1	5	13	4	11	9.33333	0.580645
NP_001180380.1|240-289|TMTC1	5	17	4	7	9.33333	0.580645
NP_001182457.1|96-145|TPBGL	5	12	4	12	9.33333	0.580645
NP_001202.4|216-265|BUB1B	5	13	4	11	9.33333	0.580645
NP_001226.2|120-169|SERPINH1	5	3	9	16	9.33333	0.580645
NP_001231818.1|552-601|UNC5B	5	4	7	17	9.33333	0.580645
NP_001269605.1|312-361|PAMR1	5	15	4	9	9.33333	0.580645
NP_001308240.1|360-409|C17orf53	5	8	5	15	9.33333	0.580645
NP_001315594.1|1056-1105|ARHGAP29	5	3	9	16	9.33333	0.580645
NP_001316697.1|576-625|ZNF875	5	14	8	6	9.33333	0.580645
NP_057407.2|24-73|HERC5	5	16	6	6	9.33333	0.580645
NP_079112.1|384-433|ZNF672	5	16	6	6	9.33333	0.580645
NP_443159.1|CTERM|PWWP2A	5	9	8	11	9.33333	0.580645
NP_596869.4|4344-4393|TTN	5	8	9	11	9.33333	0.580645
NP_937987.2|24-73|E2F6	5	14	5	9	9.33333	0.580645
NP_001094832.1|24-73|KBTBD13	10	11	7	36	18	0.578947
NP_001229752.1|120-169|C4B_2	14	22	19	34	25	0.576923
NP_001289617.1|144-193|APOE	9	13	17	19	16.3333	0.576923
NP_000374.1|432-481|AIRE	8	18	11	15	14.6667	0.574468
NP_001309911.1|96-145|SFXN1	8	19	20	5	14.6667	0.574468
NP_001035100.1|0-49|SWI5	7	16	8	15	13	0.571429
NP_001163887.1|120-169|TJP2	7	10	13	16	13	0.571429
NP_001277197.1|816-865|RIPOR3	7	14	13	12	13	0.571429
NP_001292871.2|CTERM|COQ4	7	10	9	20	13	0.571429
NP_001010980.1|48-97|NCMAP	6	9	15	10	11.3333	0.567568
NP_001017969.2|1632-1681|KIAA2026	6	17	4	13	11.3333	0.567568
NP_001032412.2|1536-1585|HELZ2	6	18	9	7	11.3333	0.567568
NP_001073906.1|1056-1105|SNED1	6	8	15	11	11.3333	0.567568
NP_001073946.1|672-721|TENM3	6	6	1	27	11.3333	0.567568
NP_001073965.2|240-289|RGP1	6	13	5	16	11.3333	0.567568
NP_001129175.1|696-745|LRP12	6	14	3	17	11.3333	0.567568
NP_001166126.1|48-97|ZNF701	6	10	9	15	11.3333	0.567568
NP_001186009.1|480-529|PODN	6	7	2	25	11.3333	0.567568
NP_001275902.1|768-817|ADAM12	6	13	7	14	11.3333	0.567568
NP_001334926.1|96-145|ZNF462	6	8	16	10	11.3333	0.567568
NP_071400.1|384-433|TSPYL2	6	12	7	15	11.3333	0.567568
NP_620584.2|120-169|SPPL3	6	17	5	12	11.3333	0.567568
NP_997242.2|288-337|GADL1	6	13	11	10	11.3333	0.567568
sp|Q9H0Y0-2|ATG10_HUMAN|CTERM|ATG10	6	11	9	14	11.3333	0.567568
NP_001138329.1|696-745|PLEKHG6	9	28	11	11	16.6667	0.566038
NP_001120686.1|0-49|ACSF3	11	25	25	11	20.3333	0.5625
NP_001001557.1|24-73|GDF6	5	19	4	6	9.66667	0.5625
NP_001004134.1|264-313|OR10AD1	5	9	13	7	9.66667	0.5625
NP_001005527.1|48-97|TAFA4	5	10	9	10	9.66667	0.5625
NP_001009877.2|24-73|BRD9	5	5	8	16	9.66667	0.5625
NP_001074299.2|96-145|PRAMEF12	5	16	3	10	9.66667	0.5625
NP_001116.1|96-145|ADPRH	5	17	4	8	9.66667	0.5625
NP_001138408.1|384-433|C11orf95	5	11	9	9	9.66667	0.5625
NP_001138846.1|144-193|ALKBH2	5	7	6	16	9.66667	0.5625
NP_001139674.1|288-337|RASGRP4	5	15	9	5	9.66667	0.5625
NP_001171673.1|504-553|PTH1R	5	12	9	8	9.66667	0.5625
NP_001180305.1|648-697|TERT	5	11	10	8	9.66667	0.5625
NP_001229942.1|552-601|ABCB9	5	10	8	11	9.66667	0.5625
NP_001243875.1|CTERM|FAAP20	5	21	3	5	9.66667	0.5625
NP_001254711.1|1152-1201|AMBRA1	5	11	5	13	9.66667	0.5625
NP_001265370.1|96-145|ILK	5	17	1	11	9.66667	0.5625
NP_001265552.1|24-73|NFXL1	5	16	5	8	9.66667	0.5625
NP_001271221.2|528-577|NUTM1	5	12	7	10	9.66667	0.5625
NP_001291744.1|192-241|CIC	5	11	8	10	9.66667	0.5625
NP_001317289.1|648-697|POLA1	5	13	9	7	9.66667	0.5625
NP_001317327.1|600-649|ZBTB40	5	3	9	17	9.66667	0.5625
NP_055887.3|528-577|TTLL5	5	10	15	4	9.66667	0.5625
NP_115519.2|168-217|ZRANB3	5	7	15	7	9.66667	0.5625
NP_001157739.1|504-553|WDR46	10	21	20	15	18.6667	0.559322
NP_001180395.1|1056-1105|KANSL1	10	27	12	17	18.6667	0.559322
NP_001073910.1|CTERM|TTC36	7	17	13	10	13.3333	0.55814
NP_001122074.1|0-49|RASGRP1	7	17	11	12	13.3333	0.55814
NP_001188483.1|288-337|ZNF821	7	21	10	9	13.3333	0.55814
NP_001258918.1|216-265|CEP76	7	19	9	12	13.3333	0.55814
NP_001317174.1|CTERM|SLC39A13	7	15	12	13	13.3333	0.55814
NP_001164261.1|312-361|MFSD5	9	27	23	1	17	0.555556
NP_001012734.2|0-49|TYMSOS	6	16	7	12	11.6667	0.552632
NP_001129676.1|144-193|RCC2	6	10	5	20	11.6667	0.552632
NP_001139752.1|144-193|SHBG	6	13	8	14	11.6667	0.552632
NP_001171473.1|816-865|ATP8B3	6	14	6	15	11.6667	0.552632
NP_001185545.1|240-289|MAP7	6	13	16	6	11.6667	0.552632
NP_001185880.1|120-169|RNF103	6	10	4	21	11.6667	0.552632
NP_001230699.1|CTERM|SLF2	6	21	6	8	11.6667	0.552632
NP_001295.2|120-169|CPD	6	17	9	9	11.6667	0.552632
NP_001305866.1|576-625|RPS6KA2	6	17	8	10	11.6667	0.552632
NP_001307148.1|312-361|U2SURP	6	14	4	17	11.6667	0.552632
NP_001177978.1|168-217|SEC31A	8	15	13	18	15.3333	0.55102
NP_001264044.1|24-73|DNAH11	8	16	10	20	15.3333	0.55102
NP_001274420.1|1680-1729|TET3	8	22	17	7	15.3333	0.55102
NP_940957.3|24-73|ANKRD36	8	13	5	28	15.3333	0.55102
NP_001138599.1|72-121|EVPLL	9	18	13	21	17.3333	0.545455
NP_001073907.1|240-289|A3GALT2	7	17	19	5	13.6667	0.545455
NP_001164188.1|288-337|BCAR1	7	16	20	5	13.6667	0.545455
NP_001254799.1|24-73|HSD11B1L	7	11	11	19	13.6667	0.545455
NP_001265659.1|192-241|GAS2L1	7	22	8	11	13.6667	0.545455
NP_001317471.1|144-193|HEXD	7	21	7	13	13.6667	0.545455
NP_001017930.1|144-193|DCAF8L1	5	3	7	20	10	0.545455
NP_001032412.2|672-721|HELZ2	5	8	5	17	10	0.545455
NP_001032895.2|504-553|NCKAP5L	5	13	9	8	10	0.545455
NP_001036128.1|552-601|PLEKHG5	5	7	9	14	10	0.545455
NP_001129979.1|CTERM|MBD3L5	5	20	8	2	10	0.545455
NP_001138890.1|1368-1417|TTC28	5	7	9	14	10	0.545455
NP_001180237.1|480-529|SYTL1	5	7	3	20	10	0.545455
NP_001240605.1|24-73|TBPL1	5	8	9	13	10	0.545455
NP_001240758.1|0-49|PTPDC1	5	7	13	10	10	0.545455
NP_001264084.1|24-73|B3GALNT2	5	11	4	15	10	0.545455
NP_001268233.1|48-97|FKBP6	5	10	5	15	10	0.545455
NP_001284519.1|336-385|CD3EAP	5	8	10	12	10	0.545455
NP_001288579.1|CTERM|R3HCC1	5	17	3	10	10	0.545455
NP_001290204.1|504-553|ACLY	5	7	10	13	10	0.545455
NP_001305796.1|168-217|DOK1	5	5	9	16	10	0.545455
NP_005623.1|1008-1057|CAPN15	5	6	6	18	10	0.545455
sp|Q96BW9|TAM41_HUMAN|336-385|TAMM41	5	5	11	14	10	0.545455
NP_001313287.1|816-865|ADAMTS18	10	11	10	37	19.3333	0.540984
NP_056366.1|48-97|SUSD5	10	23	23	12	19.3333	0.540984
NP_001273425.1|48-97|PIF1	8	18	9	20	15.6667	0.54
NP_001004492.1|264-313|OR2B11	6	11	14	11	12	0.538462
NP_001128526.1|312-361|SIGIRR	6	20	6	10	12	0.538462
NP_001177909.1|48-97|YAF2	6	13	10	13	12	0.538462
NP_001273355.1|408-457|RNGTT	6	10	14	12	12	0.538462
NP_001284347.1|144-193|HNRNPM	6	14	7	15	12	0.538462
NP_001309758.1|1008-1057|KCNMA1	6	7	14	15	12	0.538462
NP_055951.2|1248-1297|STAB1	6	17	12	7	12	0.538462
NP_699189.2|240-289|ZNF791	6	10	12	14	12	0.538462
NP_001269701.1|480-529|POLR1B	11	27	12	25	21.3333	0.537313
NP_001073879.2|CTERM|FBXO41	9	22	9	22	17.6667	0.535714
NP_001350867.1|72-121|DDX19B	17	30	12	56	32.6667	0.534653
NP_001116362.1|192-241|GGT6	7	17	12	13	14	0.533333
NP_001138783.1|216-265|PLIN1	7	16	16	10	14	0.533333
NP_001230217.1|0-49|NECTIN3	7	15	9	18	14	0.533333
NP_001265301.1|432-481|MPP2	7	26	10	6	14	0.533333
NP_149052.1|408-457|MAP6	7	5	21	16	14	0.533333
NP_640341.1|144-193|LIPH	13	22	24	30	25.3333	0.531646
NP_001316720.1|168-217|ELMOD3	8	17	21	10	16	0.529412
sp|Q6ZRX8|YL004_HUMAN|0-49|#NA	8	19	10	19	16	0.529412
NP_001070654.1|888-937|MYH14	5	16	7	8	10.3333	0.529412
NP_001139124.2|48-97|C6orf141	5	15	9	7	10.3333	0.529412
NP_001154912.2|840-889|PTPRH	5	13	6	12	10.3333	0.529412
NP_001156758.1|360-409|EWSR1	5	19	7	5	10.3333	0.529412
NP_001164106.1|312-361|PLPPR2	5	11	8	12	10.3333	0.529412
NP_001170853.1|720-769|CPEB2	5	11	11	9	10.3333	0.529412
NP_001177131.1|288-337|CES4A	5	10	1	20	10.3333	0.529412
NP_001180380.1|24-73|TMTC1	5	14	10	7	10.3333	0.529412
NP_001239263.1|48-97|SH2D3C	5	9	7	15	10.3333	0.529412
NP_001265554.1|24-73|CRNKL1	5	19	7	5	10.3333	0.529412
NP_001289390.1|168-217|KLF13	5	6	9	16	10.3333	0.529412
NP_001297069.1|360-409|LOC100129307	5	7	7	17	10.3333	0.529412
NP_001305842.1|504-553|MST1R	5	5	2	24	10.3333	0.529412
NP_001306133.1|120-169|POMC	5	17	6	8	10.3333	0.529412
NP_001317136.1|96-145|GRB7	5	12	8	11	10.3333	0.529412
NP_001354763.1|1008-1057|ZSWIM4	5	3	20	8	10.3333	0.529412
NP_579899.1|840-889|MYOF	5	15	9	7	10.3333	0.529412
NP_689836.2|312-361|CDC20B	5	8	7	16	10.3333	0.529412
sp|Q8WZ42-2|TITIN_HUMAN|24312-24361|TTN	5	10	16	5	10.3333	0.529412
NP_001019907.1|216-265|CD276	6	16	10	11	12.3333	0.525
NP_001084.3|2040-2089|ACACB	6	16	9	12	12.3333	0.525
NP_001152758.1|384-433|HDAC10	6	5	18	14	12.3333	0.525
NP_001184033.1|2904-2953|KMT2A	6	13	12	12	12.3333	0.525
NP_001273123.1|408-457|SCAF8	6	17	10	10	12.3333	0.525
NP_001277261.2|CTERM|SYT8	6	10	16	11	12.3333	0.525
NP_001304855.1|336-385|PKN3	6	15	15	7	12.3333	0.525
NP_001309770.1|144-193|ABR	6	18	14	5	12.3333	0.525
NP_006082.3|192-241|CORO2B	6	3	17	17	12.3333	0.525
NP_001012279.1|24-73|SOGA3	21	41	45	37	41	0.52381
NP_001341515.1|48-97|PRSS41	7	8	23	12	14.3333	0.521739
NP_001273178.1|144-193|HAGH	16	21	23	51	31.6667	0.520408
NP_001280220.1|48-97|MYEOV	12	23	22	27	24	0.52
NP_001153803.1|864-913|NFASC	8	23	11	15	16.3333	0.519231
NP_001269453.1|192-241|NPIPB8	8	20	3	26	16.3333	0.519231
NP_001165896.1|72-121|LEFTY2	22	34	23	73	43.3333	0.518797
NP_001230405.1|96-145|STARD13	10	18	14	29	20.3333	0.515625
NP_001248356.1|CTERM|LPIN1	11	15	23	29	22.3333	0.514286
NP_001004440.1|48-97|TAFA3	5	12	13	7	10.6667	0.514286
NP_001012533.1|264-313|FECH	5	10	6	16	10.6667	0.514286
NP_001014985.3|216-265|GLTPD2	5	19	6	7	10.6667	0.514286
NP_001177396.1|600-649|PRR36	5	19	10	3	10.6667	0.514286
NP_001180458.1|240-289|CCT6B	5	11	8	13	10.6667	0.514286
NP_001193856.1|2016-2065|DNAH8	5	10	6	16	10.6667	0.514286
NP_001245238.1|792-841|NOP2	5	10	12	10	10.6667	0.514286
NP_001258692.1|312-361|DUS2	5	8	12	12	10.6667	0.514286
NP_001265372.2|48-97|ANKLE1	5	25	2	5	10.6667	0.514286
NP_001269446.1|24-73|BCL2L12	5	10	13	9	10.6667	0.514286
NP_001305030.1|120-169|LZTS2	5	23	6	3	10.6667	0.514286
NP_001305178.1|24-73|QPRT	5	7	16	9	10.6667	0.514286
NP_001305436.1|216-265|CTU2	5	5	5	22	10.6667	0.514286
NP_001307302.1|408-457|VWA5B2	5	11	11	10	10.6667	0.514286
NP_004873.3|384-433|CIR1	5	18	8	6	10.6667	0.514286
NP_996563.1|CTERM|RASL11A	5	10	12	10	10.6667	0.514286
NP_997293.2|240-289|GFRAL	5	6	14	12	10.6667	0.514286
NP_997698.1|1392-1441|ABCA2	5	4	7	21	10.6667	0.514286
NP_001316432.1|96-145|GPX1	13	33	8	38	26.3333	0.512195
NP_001317493.1|648-697|ZC3H13	13	43	27	9	26.3333	0.512195
NP_001093392.1|720-769|ALG13	6	12	11	15	12.6667	0.512195
NP_001138682.1|48-97|ANKRD65	6	17	3	18	12.6667	0.512195
NP_001177716.1|336-385|MCIDAS	6	14	13	11	12.6667	0.512195
NP_001257882.1|288-337|SLC25A10	6	17	5	16	12.6667	0.512195
NP_001306174.1|1632-1681|MAST2	6	13	11	14	12.6667	0.512195
NP_001307572.1|240-289|SIK1/SIK1B	6	20	7	11	12.6667	0.512195
NP_001309252.1|312-361|RALGPS1	6	12	8	18	12.6667	0.512195
NP_001336137.1|192-241|LPIN1	6	14	9	15	12.6667	0.512195
NP_003449.2|2904-2953|BSN	6	22	10	6	12.6667	0.512195
NP_001014972.1|0-49|ZNF638	7	24	7	13	14.6667	0.510638
NP_001070649.1|408-457|CDC14B	7	22	9	13	14.6667	0.510638
NP_001139654.1|24-73|KRTAP16-1	7	17	25	2	14.6667	0.510638
NP_001248340.1|816-865|SFSWAP	7	18	12	14	14.6667	0.510638
NP_001273144.1|120-169|RITA1	7	23	11	10	14.6667	0.510638
NP_954872.1|552-601|THSD1	7	21	16	7	14.6667	0.510638
NP_001278017.1|2376-2425|WDR87	8	17	10	23	16.6667	0.509434
sp|P31639-2|SC5A2_HUMAN|360-409|SLC5A2	8	10	19	21	16.6667	0.509434
NP_001010881.1|1128-1177|C1orf167	10	20	9	33	20.6667	0.507692
NP_001010881.1|1368-1417|C1orf167	11	26	10	32	22.6667	0.507042
NP_001004318.2|72-121|ACP7	8	15	11	25	17	0.5
NP_001034230.1|432-481|TRIOBP	8	27	12	12	17	0.5
NP_001305036.1|312-361|GAL3ST1	8	24	6	21	17	0.5
NP_001073951.2|192-241|AJM1	7	17	3	25	15	0.5
NP_001252543.1|312-361|SLC25A25	7	16	18	11	15	0.5
NP_001308142.1|648-697|FBXL18	7	14	15	16	15	0.5
NP_001310845.1|480-529|FNIP2	7	30	9	6	15	0.5
NP_001138776.1|912-961|IQCN	6	13	1	25	13	0.5
NP_001240286.1|528-577|TIE1	6	21	7	11	13	0.5
NP_001245255.1|504-553|SFI1	6	21	2	16	13	0.5
NP_001309414.1|0-49|HPS1	6	13	11	15	13	0.5
NP_001310015.1|888-937|JAKMIP3	6	12	4	23	13	0.5
NP_002585.2|528-577|PCSK2	6	11	15	13	13	0.5
NP_000584.2|120-169|TAP1	5	16	7	10	11	0.5
NP_001006933.3|552-601|RPS6KA2	5	14	11	8	11	0.5
NP_001014985.3|144-193|GLTPD2	5	12	9	12	11	0.5
NP_001075424.1|552-601|RGS9	5	8	10	15	11	0.5
NP_001136046.1|216-265|IMPDH1	5	12	18	3	11	0.5
NP_001152763.1|288-337|MICAL1	5	9	4	20	11	0.5
NP_001157861.1|1296-1345|RAPGEF6	5	14	2	17	11	0.5
NP_001193947.1|0-49|SMTN	5	16	6	11	11	0.5
NP_001244299.1|168-217|EME2	5	7	4	22	11	0.5
NP_001257419.1|72-121|RPL18	5	11	12	10	11	0.5
NP_001287658.1|24-73|COX18	5	7	11	15	11	0.5
NP_001335111.1|1224-1273|ITSN2	5	2	2	29	11	0.5
NP_062562.1|CTERM|F7	11	27	16	27	23.3333	0.493151
NP_001273692.1|CTERM|RUBCNL	18	42	32	39	37.6667	0.491379
NP_001026902.1|648-697|YTHDC1	8	32	6	14	17.3333	0.490909
NP_001191328.1|72-121|PITX2	8	12	28	12	17.3333	0.490909
NP_001131147.1|0-49|ATXN1L	7	25	4	17	15.3333	0.489796
NP_001172030.1|528-577|CD22	7	11	12	23	15.3333	0.489796
NP_001231879.1|336-385|SPOCK2	7	20	6	20	15.3333	0.489796
NP_001254652.1|216-265|CCDC61	7	16	15	15	15.3333	0.489796
NP_001309397.1|1128-1177|MUC4	7	19	1	26	15.3333	0.489796
NP_001093254.2|216-265|FBXL19	6	20	13	7	13.3333	0.488372
NP_001129981.1|24-73|ZNF843	6	9	10	21	13.3333	0.488372
NP_001185969.1|CTERM|STRA6	6	20	9	11	13.3333	0.488372
NP_001296171.1|1632-1681|MYO15B	6	10	7	23	13.3333	0.488372
NP_001304824.1|936-985|PARP10	6	11	8	21	13.3333	0.488372
NP_055792.1|1272-1321|ACIN1	6	18	12	10	13.3333	0.488372
NP_055977.3|408-457|ACSBG1	6	13	10	17	13.3333	0.488372
NP_073557.3|96-145|DGCR8	6	23	4	13	13.3333	0.488372
NP_115797.2|888-937|CLIP2	6	16	15	9	13.3333	0.488372
NP_001035363.1|CTERM|TYSND1	5	14	6	14	11.3333	0.486486
NP_001124439.1|216-265|ZNF385A	5	9	9	16	11.3333	0.486486
NP_001138230.1|480-529|PHLDB1	5	8	11	15	11.3333	0.486486
NP_001139478.1|0-49|IGFALS	5	15	10	9	11.3333	0.486486
NP_001139761.1|648-697|P3H1	5	17	4	13	11.3333	0.486486
NP_001185538.1|312-361|MAP7	5	18	7	9	11.3333	0.486486
NP_001188309.2|144-193|CNTNAP3B	5	7	10	17	11.3333	0.486486
NP_001188358.1|1704-1753|CABIN1	5	7	5	22	11.3333	0.486486
NP_001229733.1|CTERM|LOC100505549	5	12	2	20	11.3333	0.486486
NP_001230030.1|744-793|NTRK3	5	12	9	13	11.3333	0.486486
NP_001234923.1|CTERM|POU2F2	5	20	6	8	11.3333	0.486486
NP_001243276.1|888-937|SEMA5B	5	14	5	15	11.3333	0.486486
NP_001257657.1|CTERM|BCL2L13	5	21	7	6	11.3333	0.486486
NP_001268668.1|1248-1297|FHOD3	5	17	6	11	11.3333	0.486486
NP_001277058.1|144-193|POMGNT1	5	2	12	20	11.3333	0.486486
NP_001316501.1|120-169|MRI1	5	10	13	11	11.3333	0.486486
NP_001340990.1|0-49|ARHGEF7	5	6	13	15	11.3333	0.486486
NP_115958.2|120-169|GLYR1	5	10	13	11	11.3333	0.486486
sp|Q07890-2|SOS2_HUMAN|696-745|SOS2	9	28	11	20	19.6667	0.483871
NP_001258662.1|360-409|MST1L	8	15	25	13	17.6667	0.482143
NP_001339021.1|600-649|VEZT	8	14	20	19	17.6667	0.482143
NP_775295.1|96-145|IL37	8	21	11	21	17.6667	0.482143
NP_001099043.1|120-169|FBXO45	11	33	22	17	24	0.48
NP_000405.1|240-289|HSD17B4	7	19	10	18	15.6667	0.48
NP_001005271.2|1944-1993|CHD3	7	14	11	22	15.6667	0.48
NP_001193570.2|72-121|COA6	7	21	13	13	15.6667	0.48
NP_001273278.1|432-481|KIRREL1	7	5	19	23	15.6667	0.48
NP_001284580.1|2184-2233|MAST4	7	18	9	20	15.6667	0.48
NP_001284678.1|0-49|CLEC1A	7	8	21	18	15.6667	0.48
NP_849172.2|360-409|NLRC3	26	56	29	81	55.3333	0.47929
NP_001267471.1|144-193|DPF3	10	16	16	34	22	0.478261
NP_000651.3|24-73|TGFB1	6	6	14	21	13.6667	0.477273
NP_001181867.1|168-217|POGZ	6	10	4	27	13.6667	0.477273
NP_001243481.1|0-49|NEIL1	6	20	6	15	13.6667	0.477273
NP_001245255.1|840-889|SFI1	6	14	8	19	13.6667	0.477273
NP_001276702.1|72-121|MED14OS	6	11	8	22	13.6667	0.477273
NP_001276976.1|576-625|CECR2	6	14	16	11	13.6667	0.477273
NP_001287955.1|576-625|TJP1	6	27	11	3	13.6667	0.477273
NP_006062.1|1320-1369|PKDREJ	6	14	10	17	13.6667	0.477273
NP_443715.1|960-1009|IFT122	6	3	12	26	13.6667	0.477273
NP_001073339.1|552-601|HAP1	9	13	12	35	20	0.47619
NP_001317082.1|480-529|GIT2	9	34	12	14	20	0.47619
NP_001265543.1|216-265|UMOD	8	14	13	27	18	0.473684
NP_001138347.1|240-289|DOK3	5	19	9	7	11.6667	0.473684
NP_001138483.1|456-505|C16orf96	5	7	19	9	11.6667	0.473684
NP_001152850.1|312-361|MTHFSD	5	10	5	20	11.6667	0.473684
NP_001171164.1|1440-1489|ARHGEF28	5	13	10	12	11.6667	0.473684
NP_001182201.1|24-73|TEX13C	5	13	8	14	11.6667	0.473684
NP_001229839.1|144-193|RSPO1	5	9	5	21	11.6667	0.473684
NP_001230395.1|120-169|STARD13	5	16	9	10	11.6667	0.473684
NP_001244943.2|288-337|FDXR	5	14	13	8	11.6667	0.473684
NP_001245345.1|288-337|ARHGAP20	5	16	8	11	11.6667	0.473684
NP_001254650.1|48-97|NOXO1	5	13	9	13	11.6667	0.473684
NP_001274734.1|0-49|ARHGAP24	5	14	10	11	11.6667	0.473684
NP_001278744.1|960-1009|HMCN2	5	5	3	27	11.6667	0.473684
NP_001305685.1|CTERM|DNAAF1	5	13	11	11	11.6667	0.473684
NP_001336768.1|312-361|CEP78	5	18	13	4	11.6667	0.473684
NP_001338779.1|1728-1777|TNRC6A	5	13	11	11	11.6667	0.473684
NP_001341445.1|144-193|NDUFAF6	5	9	10	16	11.6667	0.473684
NP_001813.1|240-289|CHN1	5	9	15	11	11.6667	0.473684
NP_115873.1|CTERM|GHDC	5	15	6	14	11.6667	0.473684
NP_001193980.1|648-697|CLASP1	10	31	25	11	22.3333	0.471429
NP_000085.1|768-817|COL7A1	7	24	6	18	16	0.470588
NP_001013860.1|432-481|CARMIL2	7	11	21	16	16	0.470588
NP_001073870.1|72-121|PPM1N	7	14	14	20	16	0.470588
NP_001186346.1|CTERM|ARHGAP23	7	11	11	26	16	0.470588
NP_001254509.2|408-457|PRC1	12	30	13	37	26.6667	0.46988
NP_001252506.1|768-817|KIF18B	9	23	25	13	20.3333	0.46875
NP_001278907.1|648-697|NOP14	9	28	13	20	20.3333	0.46875
NP_001020280.1|336-385|CD34	16	30	20	56	35.3333	0.46789
NP_001273195.1|0-49|MRS2	16	32	26	48	35.3333	0.46789
NP_001287776.1|288-337|SLC29A4	11	26	14	34	24.6667	0.467532
NP_071409.3|192-241|LHPP	11	22	18	34	24.6667	0.467532
NP_000375.3|1032-1081|APOB	6	15	15	12	14	0.466667
NP_001135745.1|576-625|CLASP1	6	24	8	10	14	0.466667
NP_001180304.1|144-193|NDUFA11	6	20	10	12	14	0.466667
NP_001245357.1|576-625|SLC4A9	6	28	1	13	14	0.466667
NP_001247418.1|432-481|LSR	6	22	8	12	14	0.466667
NP_001310240.1|264-313|PURG	6	12	19	11	14	0.466667
NP_001317324.1|360-409|WIZ	6	22	10	10	14	0.466667
NP_075378.1|168-217|HAPLN4	6	21	8	13	14	0.466667
NP_001257296.1|0-49|TMEM254	8	24	18	13	18.3333	0.465517
NP_001309060.1|552-601|ZNF160	8	27	11	17	18.3333	0.465517
NP_110419.5|264-313|GDPD5	8	18	16	21	18.3333	0.465517
NP_000131.2|0-49|FECH	10	25	21	22	22.6667	0.464789
NP_001135932.2|336-385|ASB10	10	22	21	25	22.6667	0.464789
NP_001035948.1|CTERM|NUPR1	18	51	23	46	40	0.463415
NP_001291289.1|264-313|CFAP74	9	14	27	21	20.6667	0.461538
NP_067545.3|96-145|BARX1	9	30	15	17	20.6667	0.461538
NP_001034637.2|0-49|KLHL35	7	8	37	4	16.3333	0.461538
NP_001323.1|600-649|CTNND2	7	13	5	31	16.3333	0.461538
NP_001124337.1|120-169|DMRT2	5	18	16	2	12	0.461538
NP_001136235.1|1560-1609|PCDH15	5	12	6	18	12	0.461538
NP_001139310.1|24-73|MTFR1	5	15	15	6	12	0.461538
NP_001273123.1|480-529|SCAF8	5	15	10	11	12	0.461538
NP_001307632.1|1848-1897|TTC3	5	9	13	14	12	0.461538
NP_001310015.1|864-913|JAKMIP3	5	16	10	10	12	0.461538
NP_054722.2|CTERM|DHX38	5	16	8	12	12	0.461538
NP_055162.1|144-193|ZNF324	5	18	11	7	12	0.461538
[truncated: 571 more rows]
